# Supplementary material for: catena-Poly[[[diaqua­bis(2-methyl-6-oxo-1,6-dihydro-3,4′-bipyridine-5-carbo­nitrile)copper(II)]-μ-sulfato] tetra­hydrate]
Source: Acta Crystallogr Sect E Struct Rep Online. 2008 Nov 26;64(Pt 12):m1616–7. doi: 10.1107/S1600536808038919 (PMC2959870; doi:10.1107/S1600536808038919)
Supplement: Supplementary file 1 [file e-64-m1616-sup1.cif]

##############################################################################
###                                                                        ###
###        Electronic paper (Acta Crystallographica Section E)             ###
###                                                                        ###
##############################################################################
#                                                                            #
# This CIF contains the data in a paper accepted for publication in Acta     #
# Crystallographica Section E. It conforms to the requirements of Notes      #
# for Authors for Section E, and has been peer reviewed under the auspices   #
# of the IUCr Commission on Journals.                                        #
#                                                                            #
# Full details of the Crystallographic Information File format               #
# are given in the paper "The Crystallographic Information File (CIF):       #
# a New Standard Archive File for Crystallography" by S. R. Hall, F. H.      #
# Allen and I. D. Brown [Acta Cryst. (1991), A47, 655-685].                  #
#                                                                            #
# The current version of the core CIF dictionary is obtainable from          #
# ftp://ftp.iucr.org/pub/cif_core.dic. The current version number is 2.4.    #
#                                                                            #
# Software is freely available for graphical display of the structure(s) in  #
# this CIF.  For information consult the CIF home page http://www.iucr.org/  #
# cif/home.html                                                              #
#                                                                            #
# This file may be used for bona fide research purposes within the           #
# scientific community so long as proper attribution is given to the journal # 
# article from which it was obtained.                                        #
#                                                                            #
##############################################################################
                                             
data_I
_audit_creation_method     SHELXL97
_chemical_name_systematic
;
<i>catena</i>-Poly[[[diaquabis(2-methyl-6-oxo-1,6-dihydro-3,4'-bipyridine-5-
carbonitrile)copper(II)]-\m-sulfato] tetrahydrate]
;
_chemical_name_common     ?
_chemical_formula_moiety     'C24 H22 Cu N6 O8 S, 4(H2 O)'
_chemical_formula_sum     'C24 H30 Cu N6 O12 S'
_chemical_formula_iupac     '[Cu (S O4) (C12 H9 N3 O)2 (H2 O)2], 4H2 O'
_chemical_formula_weight     690.14
_chemical_melting_point     ?
_symmetry_cell_setting     orthorhombic
_symmetry_space_group_name_H-M     'P c c n'
_symmetry_space_group_name_Hall     '-P 2ab 2ac'
loop_
    _symmetry_equiv_pos_as_xyz
    'x, y, z'
    '-x+1/2, -y+1/2, z'
    '-x, y+1/2, -z+1/2'
    'x+1/2, -y, -z+1/2'
    '-x, -y, -z'
    'x-1/2, y-1/2, -z'
    'x, -y-1/2, z-1/2'
    '-x-1/2, y, z-1/2'
_cell_length_a     21.672(3)
_cell_length_b     6.8533(8)
_cell_length_c     19.860(3)
_cell_angle_alpha     90.00
_cell_angle_beta     90.00
_cell_angle_gamma     90.00
_cell_volume     2949.8(6)
_cell_formula_units_Z     4
_cell_measurement_reflns_used     3682
_cell_measurement_theta_min     2.26
_cell_measurement_theta_max     25.79
_cell_measurement_temperature     291(2)
_exptl_crystal_description     block
_exptl_crystal_colour     blue
_exptl_crystal_size_max     0.32
_exptl_crystal_size_mid     0.23
_exptl_crystal_size_min     0.22
_exptl_crystal_density_diffrn     1.554
_exptl_crystal_density_meas     ?
_exptl_crystal_density_method     'not measured'
_exptl_crystal_F_000     1428
_exptl_absorpt_coefficient_mu     0.883
_exptl_absorpt_correction_type     multi-scan
_exptl_absorpt_process_details     '(SADABS; Siemens, 1996)'
_exptl_absorpt_correction_T_min     0.7640
_exptl_absorpt_correction_T_max     0.8280
_exptl_special_details
;
;
_diffrn_ambient_temperature     291(2)
_diffrn_radiation_type     MoK\a
_diffrn_radiation_wavelength     0.71073
_diffrn_radiation_source     'fine-focus sealed tube'
_diffrn_radiation_monochromator     graphite
_diffrn_measurement_device_type     'Siemens SMART CCD area-detector'
_diffrn_measurement_method     '\f and \w'
_diffrn_detector_area_resol_mean     ?
_diffrn_reflns_number     14282
_diffrn_reflns_av_R_equivalents     0.0339
_diffrn_reflns_av_sigmaI/netI     0.0250
_diffrn_reflns_theta_min     2.26
_diffrn_reflns_theta_max     25.50
_diffrn_reflns_theta_full     25.50
_diffrn_measured_fraction_theta_max     0.999
_diffrn_measured_fraction_theta_full     0.999
_diffrn_reflns_limit_h_min     -23
_diffrn_reflns_limit_h_max     26
_diffrn_reflns_limit_k_min     -8
_diffrn_reflns_limit_k_max     8
_diffrn_reflns_limit_l_min     -24
_diffrn_reflns_limit_l_max     24
_diffrn_standards_number     ?
_diffrn_standards_interval_count     ?
_diffrn_standards_interval_time     ?
_diffrn_standards_decay_%     0
_refine_special_details
;
;
_reflns_number_total     2751
_reflns_number_gt     2195
_reflns_threshold_expression     I>2\s(I)
_refine_ls_structure_factor_coef     Fsqd
_refine_ls_matrix_type     full
_refine_ls_R_factor_all     0.0461
_refine_ls_R_factor_gt     0.0334
_refine_ls_wR_factor_gt     0.0828
_refine_ls_wR_factor_ref     0.0912
_refine_ls_goodness_of_fit_ref     1.034
_refine_ls_restrained_S_all     1.034
_refine_ls_number_reflns     2751
_refine_ls_number_parameters     201
_refine_ls_number_restraints     0
_refine_ls_hydrogen_treatment     constr
_refine_ls_weighting_scheme     calc
_refine_ls_weighting_details
         'calc w=1/[\s^2^(Fo^2^)+(0.0412P)^2^+2.9734P] where P=(Fo^2^+2Fc^2^)/3'
_atom_sites_solution_hydrogens     geom
_atom_sites_solution_primary     direct
_atom_sites_solution_secondary     difmap
_refine_ls_shift/su_max     0.001
_refine_ls_shift/su_mean     0.000
_refine_diff_density_max     0.431
_refine_diff_density_min     -0.409
_refine_ls_extinction_method     none
_refine_ls_extinction_coef     ?
loop_
    _atom_type_symbol
    _atom_type_description
    _atom_type_scat_dispersion_real
    _atom_type_scat_dispersion_imag
    _atom_type_scat_source
    'C' 'C' 0.0033 0.0016
                         'International Tables Vol C Tables 4.2.6.8 and 6.1.1.4'
    'H' 'H' 0.0000 0.0000
                         'International Tables Vol C Tables 4.2.6.8 and 6.1.1.4'
    'N' 'N' 0.0061 0.0033
                         'International Tables Vol C Tables 4.2.6.8 and 6.1.1.4'
    'O' 'O' 0.0106 0.0060
                         'International Tables Vol C Tables 4.2.6.8 and 6.1.1.4'
    'S' 'S' 0.1246 0.1234
                         'International Tables Vol C Tables 4.2.6.8 and 6.1.1.4'
    'Cu' 'Cu' 0.3201 1.2651
                         'International Tables Vol C Tables 4.2.6.8 and 6.1.1.4'
_computing_data_collection     'SMART (Siemens, 1996)'
_computing_cell_refinement     'SAINT (Siemens, 1996)'
_computing_data_reduction     'SAINT (Siemens, 1996)'
_computing_structure_solution     'SHELXL97 (Sheldrick, 2008)'
_computing_structure_refinement     'SHELXL97 (Sheldrick, 2008)'
_computing_molecular_graphics     'DIAMOND (Brandenburg, 2005)'
_computing_publication_material     'SHELXL97 (Sheldrick, 2008)'
loop_
    _atom_site_type_symbol
    _atom_site_label
    _atom_site_fract_x
    _atom_site_fract_y
    _atom_site_fract_z
    _atom_site_U_iso_or_equiv
    _atom_site_adp_type
    _atom_site_calc_flag
    _atom_site_refinement_flags
    _atom_site_occupancy
    _atom_site_disorder_assembly
    _atom_site_disorder_group
    Cu Cu1 0.7500 0.7500 0.559997(19) 0.02153(13) Uani d S 1 . .
    S S1 0.7500 0.2500 0.60744(4) 0.02089(19) Uani d S 1 . .
    O O1 0.39746(9) 0.8422(3) 0.20721(9) 0.0447(5) Uani d . 1 . .
    O O2 0.73015(9) 0.4141(3) 0.56593(9) 0.0336(4) Uani d . 1 . .
    O O3 0.69854(8) 0.1865(3) 0.65199(9) 0.0321(4) Uani d . 1 . .
    O O4 0.68578(8) 0.7952(2) 0.63128(9) 0.0291(4) Uani d . 1 . .
    H H1W 0.6886 0.9077 0.6453 0.044 Uiso d R 1 . .
    H H2W 0.6925 0.7125 0.6601 0.044 Uiso d R 1 . .
    O O5 0.69067(10) 0.5382(3) 0.73479(10) 0.0464(5) Uani d . 1 . .
    H H3W 0.7171 0.5327 0.7654 0.070 Uiso d R 1 . .
    H H4W 0.6888 0.4332 0.7139 0.070 Uiso d R 1 . .
    O O6 0.78398(17) 0.0151(9) 0.32780(19) 0.183(3) Uani d . 1 . .
    H H5W 0.7713 0.1316 0.3329 0.275 Uiso d R 1 . .
    H H6W 0.8145 0.0156 0.3023 0.275 Uiso d R 1 . .
    N N1 0.68294(9) 0.7831(3) 0.49032(10) 0.0250(5) Uani d . 1 . .
    N N2 0.42947(9) 0.8330(3) 0.31661(10) 0.0282(5) Uani d . 1 . .
    H H2D 0.3915 0.8317 0.3292 0.034 Uiso calc R 1 . .
    N N3 0.52884(13) 0.8349(4) 0.10367(12) 0.0514(7) Uani d . 1 . .
    C C1 0.67866(13) 0.9364(4) 0.44882(13) 0.0357(7) Uani d . 1 . .
    H H1 0.7090 1.0323 0.4509 0.043 Uiso calc R 1 . .
    C C2 0.63105(12) 0.9583(4) 0.40299(14) 0.0371(7) Uani d . 1 . .
    H H2 0.6300 1.0665 0.3747 0.044 Uiso calc R 1 . .
    C C3 0.58505(11) 0.8190(4) 0.39931(12) 0.0268(5) Uani d . 1 . .
    C C4 0.58919(13) 0.6623(4) 0.44327(14) 0.0392(7) Uani d . 1 . .
    H H4A 0.5590 0.5659 0.4430 0.047 Uiso calc R 1 . .
    C C5 0.63819(12) 0.6500(4) 0.48731(14) 0.0374(7) Uani d . 1 . .
    H H5 0.6401 0.5437 0.5163 0.045 Uiso calc R 1 . .
    C C6 0.53443(11) 0.8312(4) 0.34882(12) 0.0260(5) Uani d . 1 . .
    C C7 0.54932(11) 0.8372(4) 0.27966(12) 0.0265(5) Uani d . 1 . .
    H H7 0.5906 0.8407 0.2670 0.032 Uiso calc R 1 . .
    C C8 0.50482(11) 0.8381(4) 0.23072(11) 0.0269(5) Uani d . 1 . .
    C C9 0.44027(11) 0.8380(4) 0.24792(12) 0.0280(6) Uani d . 1 . .
    C C10 0.47276(11) 0.8298(4) 0.36634(12) 0.0270(5) Uani d . 1 . .
    C C11 0.44750(13) 0.8324(5) 0.43639(13) 0.0405(7) Uani d . 1 . .
    H H11A 0.4237 0.9490 0.4430 0.061 Uiso calc R 1 . .
    H H11B 0.4809 0.8295 0.4681 0.061 Uiso calc R 1 . .
    H H11C 0.4216 0.7204 0.4431 0.061 Uiso calc R 1 . .
    C C12 0.51933(12) 0.8364(4) 0.16012(13) 0.0318(6) Uani d . 1 . .
loop_
    _atom_site_aniso_label
    _atom_site_aniso_U_11
    _atom_site_aniso_U_22
    _atom_site_aniso_U_33
    _atom_site_aniso_U_12
    _atom_site_aniso_U_13
    _atom_site_aniso_U_23
    Cu1 0.0154(2) 0.0276(2) 0.0216(2) -0.00008(18) 0.000 0.000
    S1 0.0153(4) 0.0200(4) 0.0273(4) 0.0008(4) 0.000 0.000
    O1 0.0265(10) 0.0688(15) 0.0387(10) 0.0036(10) -0.0118(9) -0.0038(10)
    O2 0.0356(10) 0.0244(10) 0.0408(10) -0.0002(8) -0.0124(8) 0.0060(8)
    O3 0.0225(9) 0.0322(10) 0.0417(10) -0.0012(8) 0.0090(8) -0.0015(8)
    O4 0.0268(10) 0.0271(9) 0.0335(9) -0.0005(7) 0.0046(8) 0.0011(7)
    O5 0.0499(13) 0.0423(12) 0.0469(12) 0.0064(10) 0.0111(10) -0.0005(9)
    O6 0.073(2) 0.360(8) 0.116(3) -0.085(4) -0.016(2) 0.094(4)
    N1 0.0171(10) 0.0333(12) 0.0245(10) -0.0016(9) -0.0005(8) 0.0027(9)
    N2 0.0143(10) 0.0381(12) 0.0323(11) 0.0005(10) 0.0005(8) -0.0017(10)
    N3 0.0542(17) 0.0684(19) 0.0316(14) 0.0124(15) 0.0024(12) 0.0037(13)
    C1 0.0284(15) 0.0395(16) 0.0393(15) -0.0127(13) -0.0094(12) 0.0105(12)
    C2 0.0317(15) 0.0414(16) 0.0382(15) -0.0090(13) -0.0098(12) 0.0167(12)
    C3 0.0186(12) 0.0360(14) 0.0260(12) 0.0003(11) -0.0011(10) 0.0009(11)
    C4 0.0291(15) 0.0370(15) 0.0516(17) -0.0134(13) -0.0144(13) 0.0133(14)
    C5 0.0294(15) 0.0379(16) 0.0451(15) -0.0084(13) -0.0117(12) 0.0156(13)
    C6 0.0208(13) 0.0299(13) 0.0274(12) -0.0020(11) -0.0042(10) 0.0029(11)
    C7 0.0172(12) 0.0298(13) 0.0325(13) 0.0002(11) -0.0013(10) 0.0044(11)
    C8 0.0252(13) 0.0289(13) 0.0265(12) 0.0016(11) 0.0000(10) 0.0018(10)
    C9 0.0229(13) 0.0302(14) 0.0309(13) 0.0004(11) -0.0040(11) -0.0013(11)
    C10 0.0220(13) 0.0307(13) 0.0284(12) -0.0008(11) -0.0019(10) 0.0005(11)
    C11 0.0299(15) 0.0608(19) 0.0309(14) -0.0027(15) 0.0027(11) -0.0016(14)
    C12 0.0278(14) 0.0343(15) 0.0333(15) 0.0037(12) -0.0023(11) 0.0031(12)
_geom_special_details
;
;
loop_
    _geom_bond_atom_site_label_1
    _geom_bond_atom_site_label_2
    _geom_bond_site_symmetry_2
    _geom_bond_distance
    _geom_bond_publ_flag
    Cu1 O4 2_665 2.0093(17) yes
    Cu1 O4 . 2.0093(17) yes
    Cu1 N1 . 2.0197(19) yes
    Cu1 N1 2_665 2.0197(19) yes
    Cu1 O2 . 2.3450(18) yes
    Cu1 O2 2_665 2.3450(18) yes
    S1 O2 . 1.4592(17) ?
    S1 O2 2_655 1.4592(17) ?
    S1 O3 2_655 1.4885(17) ?
    S1 O3 . 1.4885(17) ?
    O1 C9 . 1.231(3) ?
    O4 H1W . 0.8217 ?
    O4 H2W . 0.8188 ?
    O5 H3W . 0.8349 ?
    O5 H4W . 0.8320 ?
    O6 H5W . 0.8509 ?
    O6 H6W . 0.8326 ?
    N1 C5 . 1.333(3) ?
    N1 C1 . 1.339(3) ?
    N2 C10 . 1.363(3) ?
    N2 C9 . 1.385(3) ?
    N2 H2D . 0.8600 ?
    N3 C12 . 1.140(3) ?
    C1 C2 . 1.384(4) ?
    C1 H1 . 0.9300 ?
    C2 C3 . 1.382(4) ?
    C2 H2 . 0.9300 ?
    C3 C4 . 1.387(4) ?
    C3 C6 . 1.489(3) ?
    C4 C5 . 1.378(4) ?
    C4 H4A . 0.9300 ?
    C5 H5 . 0.9300 ?
    C6 C10 . 1.381(3) ?
    C6 C7 . 1.412(3) ?
    C7 C8 . 1.369(3) ?
    C7 H7 . 0.9300 ?
    C8 C12 . 1.437(4) ?
    C8 C9 . 1.440(3) ?
    C10 C11 . 1.495(3) ?
    C11 H11A . 0.9600 ?
    C11 H11B . 0.9600 ?
    C11 H11C . 0.9600 ?
loop_
    _geom_angle_atom_site_label_1
    _geom_angle_atom_site_label_2
    _geom_angle_atom_site_label_3
    _geom_angle_site_symmetry_1
    _geom_angle_site_symmetry_3
    _geom_angle
    _geom_angle_publ_flag
    O4 Cu1 O4 2_665 . 90.42(10) yes
    O4 Cu1 N1 2_665 . 176.94(7) yes
    O4 Cu1 N1 . . 88.10(8) yes
    O4 Cu1 N1 2_665 2_665 88.10(8) yes
    O4 Cu1 N1 . 2_665 176.94(8) yes
    N1 Cu1 N1 . 2_665 93.50(11) yes
    O4 Cu1 O2 2_665 . 86.57(6) yes
    O4 Cu1 O2 . . 89.37(7) yes
    N1 Cu1 O2 . . 90.73(7) yes
    N1 Cu1 O2 2_665 . 93.21(8) yes
    O4 Cu1 O2 2_665 2_665 89.37(7) yes
    O4 Cu1 O2 . 2_665 86.58(6) yes
    N1 Cu1 O2 . 2_665 93.21(8) yes
    N1 Cu1 O2 2_665 2_665 90.73(7) yes
    O2 Cu1 O2 . 2_665 174.24(9) yes
    O2 S1 O2 . 2_655 111.21(15) ?
    O2 S1 O3 . 2_655 109.36(10) ?
    O2 S1 O3 2_655 2_655 109.88(10) ?
    O2 S1 O3 . . 109.88(10) ?
    O2 S1 O3 2_655 . 109.37(10) ?
    O3 S1 O3 2_655 . 107.06(15) ?
    S1 O2 Cu1 . . 136.96(10) ?
    Cu1 O4 H1W . . 109.4 ?
    Cu1 O4 H2W . . 105.3 ?
    H1W O4 H2W . . 113.6 ?
    H3W O5 H4W . . 110.9 ?
    H5W O6 H6W . . 108.9 ?
    C5 N1 C1 . . 117.3(2) ?
    C5 N1 Cu1 . . 118.51(17) ?
    C1 N1 Cu1 . . 124.06(17) ?
    C10 N2 C9 . . 126.7(2) ?
    C10 N2 H2D . . 116.6 ?
    C9 N2 H2D . . 116.6 ?
    N1 C1 C2 . . 122.8(2) ?
    N1 C1 H1 . . 118.6 ?
    C2 C1 H1 . . 118.6 ?
    C3 C2 C1 . . 119.9(2) ?
    C3 C2 H2 . . 120.1 ?
    C1 C2 H2 . . 120.1 ?
    C2 C3 C4 . . 117.0(2) ?
    C2 C3 C6 . . 121.9(2) ?
    C4 C3 C6 . . 121.0(2) ?
    C5 C4 C3 . . 119.8(3) ?
    C5 C4 H4A . . 120.1 ?
    C3 C4 H4A . . 120.1 ?
    N1 C5 C4 . . 123.2(2) ?
    N1 C5 H5 . . 118.4 ?
    C4 C5 H5 . . 118.4 ?
    C10 C6 C7 . . 117.8(2) ?
    C10 C6 C3 . . 122.9(2) ?
    C7 C6 C3 . . 119.2(2) ?
    C8 C7 C6 . . 122.0(2) ?
    C8 C7 H7 . . 119.0 ?
    C6 C7 H7 . . 119.0 ?
    C7 C8 C12 . . 122.6(2) ?
    C7 C8 C9 . . 121.1(2) ?
    C12 C8 C9 . . 116.4(2) ?
    O1 C9 N2 . . 121.3(2) ?
    O1 C9 C8 . . 125.2(2) ?
    N2 C9 C8 . . 113.5(2) ?
    N2 C10 C6 . . 118.9(2) ?
    N2 C10 C11 . . 115.0(2) ?
    C6 C10 C11 . . 126.1(2) ?
    C10 C11 H11A . . 109.5 ?
    C10 C11 H11B . . 109.5 ?
    H11A C11 H11B . . 109.5 ?
    C10 C11 H11C . . 109.5 ?
    H11A C11 H11C . . 109.5 ?
    H11B C11 H11C . . 109.5 ?
    N3 C12 C8 . . 177.8(3) ?
loop_
    _geom_torsion_atom_site_label_1
    _geom_torsion_atom_site_label_2
    _geom_torsion_atom_site_label_3
    _geom_torsion_atom_site_label_4
    _geom_torsion_site_symmetry_1
    _geom_torsion_site_symmetry_2
    _geom_torsion_site_symmetry_3
    _geom_torsion_site_symmetry_4
    _geom_torsion
    _geom_torsion_publ_flag
    O2 S1 O2 Cu1 2_655 . . . -130.08(19) ?
    O3 S1 O2 Cu1 2_655 . . . -8.6(2) ?
    O3 S1 O2 Cu1 . . . . 108.69(16) ?
    O4 Cu1 O2 S1 2_665 . . . 6.07(17) ?
    O4 Cu1 O2 S1 . . . . -84.39(17) ?
    N1 Cu1 O2 S1 . . . . -172.48(17) ?
    N1 Cu1 O2 S1 2_665 . . . 93.97(17) ?
    O4 Cu1 N1 C5 . . . . -66.4(2) ?
    N1 Cu1 N1 C5 2_665 . . . 116.2(2) ?
    O2 Cu1 N1 C5 . . . . 22.9(2) ?
    O2 Cu1 N1 C5 2_665 . . . -152.9(2) ?
    O4 Cu1 N1 C1 . . . . 110.0(2) ?
    N1 Cu1 N1 C1 2_665 . . . -67.4(2) ?
    O2 Cu1 N1 C1 . . . . -160.6(2) ?
    O2 Cu1 N1 C1 2_665 . . . 23.5(2) ?
    C5 N1 C1 C2 . . . . -1.4(4) ?
    Cu1 N1 C1 C2 . . . . -177.9(2) ?
    N1 C1 C2 C3 . . . . 0.6(5) ?
    C1 C2 C3 C4 . . . . 0.5(4) ?
    C1 C2 C3 C6 . . . . -177.2(3) ?
    C2 C3 C4 C5 . . . . -0.8(4) ?
    C6 C3 C4 C5 . . . . 176.9(3) ?
    C1 N1 C5 C4 . . . . 1.0(4) ?
    Cu1 N1 C5 C4 . . . . 177.7(2) ?
    C3 C4 C5 N1 . . . . 0.1(5) ?
    C2 C3 C6 C10 . . . . -124.4(3) ?
    C4 C3 C6 C10 . . . . 58.0(4) ?
    C2 C3 C6 C7 . . . . 58.1(4) ?
    C4 C3 C6 C7 . . . . -119.5(3) ?
    C10 C6 C7 C8 . . . . -1.2(4) ?
    C3 C6 C7 C8 . . . . 176.5(3) ?
    C6 C7 C8 C12 . . . . -177.5(2) ?
    C6 C7 C8 C9 . . . . 1.6(4) ?
    C10 N2 C9 O1 . . . . -179.4(3) ?
    C10 N2 C9 C8 . . . . 0.5(4) ?
    C7 C8 C9 O1 . . . . 178.7(3) ?
    C12 C8 C9 O1 . . . . -2.2(4) ?
    C7 C8 C9 N2 . . . . -1.2(4) ?
    C12 C8 C9 N2 . . . . 177.9(2) ?
    C9 N2 C10 C6 . . . . -0.2(4) ?
    C9 N2 C10 C11 . . . . 177.7(3) ?
    C7 C6 C10 N2 . . . . 0.4(4) ?
    C3 C6 C10 N2 . . . . -177.2(2) ?
    C7 C6 C10 C11 . . . . -177.2(3) ?
    C3 C6 C10 C11 . . . . 5.2(5) ?
loop_
    _geom_hbond_atom_site_label_D
    _geom_hbond_atom_site_label_H
    _geom_hbond_atom_site_label_A
    _geom_hbond_site_symmetry_A
    _geom_hbond_distance_DH
    _geom_hbond_distance_HA
    _geom_hbond_distance_DA
    _geom_hbond_angle_DHA
    N2 H2D O3 5_666 0.86 1.99 2.847(3) 173.3
    O4 H2W O5 . 0.82 1.90 2.709(3) 167.2
    O5 H4W O3 . 0.83 2.10 2.922(3) 169.6
    O4 H1W O3 1_565 0.82 1.93 2.727(2) 164.1
    O5 H3W O6 7_566 0.83 1.94 2.763(4) 170.6
    O6 H6W O1 4_565 0.83 2.05 2.737(4) 138.9
data_global
_journal_date_recd_electronic     2008-10-12
_journal_date_accepted     2008-11-20
_journal_name_full     'Acta Crystallographica, Section E'
_journal_year     2008
_journal_volume     64
_journal_issue     12
_journal_page_first     m1616
_journal_page_last     m1617
_journal_paper_category     QM
_journal_coeditor_code     BH2204
_publ_contact_author_name     'Cao-Yuan Niu'
_publ_contact_author_address
;College of Sciences
Henan Agricultural University
Zhengzhou 450002
P. R. China
;
_publ_contact_author_email     niu_cy2000@yahoo.com.cn
_publ_contact_author_fax     '86 371 63554576'
_publ_contact_author_phone     '86 371 63978906'
_publ_section_title
;\
<i>catena</i>-Poly[[[diaquabis(2-methyl-6-oxo-1,6-dihydro-3,4'-bipyridine-5-\
carbonitrile)copper(II)]-\m-sulfato] tetrahydrate]
;
loop_
    _publ_author_name
    _publ_author_address
    "Niu, Cao-Yuan"
;
College of Sciences
Henan Agricultural University
Zhengzhou 450002
People's Republic of China
;
    "Ning, Ai-Min"
;
College of Sciences
Henan Agricultural University
Zhengzhou 450002
People's Republic of China
;
    "Feng, Chao-Ling"
;
College of Sciences
Henan Agricultural University
Zhengzhou 450002
People's Republic of China
;
    "Dang, Yu-Li"
;
College of Sciences
Henan Agricultural University
Zhengzhou 450002
People's Republic of China
;
    "Kou, Chun-Hong"
;
College of Sciences
Henan Agricultural University
Zhengzhou 450002
People's Republic of China
;
_publ_section_synopsis     .
