# Supplementary material for: catena-Poly[[[diaqua­bis(2-methyl-6-oxo-1,6-dihydro-3,4′-bipyridine-5-carbo­nitrile)copper(II)]-μ-sulfato] tetra­hydrate]
Source: Acta Crystallogr Sect E Struct Rep Online. 2008 Nov 26;64(Pt 12):m1616–7. doi: 10.1107/S1600536808038919 (PMC2959870; doi:10.1107/S1600536808038919)
Supplement: Supplementary file 2 [file e-64-m1616-Isup2.hkl]

# 
# h,k,l, Fc-squared, Fo-squared, sigma(Fo-squared) and status flag 
# 
data_I
_shelx_title ' B in Pccn' 
_shelx_refln_list_code          4 
_shelx_F_calc_maximum      316.30 
_exptl_crystal_F_000      1428.00 
_reflns_d_resolution_high  0.8256 
 
loop_ 
 _symmetry_equiv_pos_as_xyz 
 'x, y, z' 
 '-x+1/2, -y+1/2, z' 
 '-x, y+1/2, -z+1/2' 
 'x+1/2, -y, -z+1/2' 
 '-x, -y, -z' 
 'x-1/2, y-1/2, -z' 
 'x, -y-1/2, z-1/2' 
 '-x-1/2, y, z-1/2' 
 
_cell_length_a    21.6723 
_cell_length_b     6.8533 
_cell_length_c    19.8603 
_cell_angle_alpha  90.000 
_cell_angle_beta   90.000 
_cell_angle_gamma  90.000 
 
_shelx_F_squared_multiplier     1.000 
 
loop_ 
 _refln_index_h 
 _refln_index_k 
 _refln_index_l 
 _refln_F_squared_calc 
 _refln_F_squared_meas 
 _refln_F_squared_sigma 
 _refln_observed_status 
   4   0   0    68836.62    60505.94   1016.66 o 
   6   0   0    13442.43    12907.87    169.62 o 
   8   0   0     2906.72     2969.91     78.29 o 
  10   0   0      496.40      533.73     24.36 o 
  12   0   0     4138.23     4007.66     78.37 o 
  14   0   0    18545.79    20973.32    289.61 o 
  16   0   0    15413.11    14782.41    332.10 o 
  18   0   0    16347.37    16545.12    373.60 o 
  20   0   0     3169.32     3195.36    134.72 o 
  22   0   0      355.17      214.80     50.66 o 
  24   0   0      428.03      388.62     63.81 o 
   1   1   0    12967.59    12928.78    117.45 o 
   3   1   0      613.47      610.70     20.04 o 
   5   1   0     2068.09     1869.04     36.92 o 
   7   1   0     7539.73     7914.89     81.11 o 
   9   1   0     4148.53     4360.47     66.56 o 
  11   1   0       77.67       62.74      8.70 o 
  13   1   0    13181.94    14003.91    143.84 o 
  15   1   0     1528.50     1393.36     41.63 o 
  17   1   0     4610.18     5038.42     90.51 o 
  19   1   0     2877.44     3077.41    131.57 o 
  21   1   0     1499.26     1406.88     64.52 o 
  23   1   0       28.82       68.25     37.41 o 
  25   1   0     1433.24     1230.47    104.51 o 
   0   2   0   100043.20    88449.57   1054.32 o 
   2   2   0      749.49     1040.59     21.63 o 
   4   2   0    25759.64    24808.09    322.13 o 
   6   2   0    15412.09    14655.56    164.32 o 
   8   2   0     2162.87     1810.73     35.96 o 
  10   2   0     7193.62     6478.80     74.92 o 
  12   2   0    14602.33    14371.63    175.22 o 
  14   2   0    15302.90    15682.82    193.80 o 
  16   2   0     8153.53     8167.70    157.97 o 
  18   2   0     9972.09    10035.73    554.58 o 
  20   2   0     5783.58     5868.00    208.40 o 
  22   2   0     3257.26     3504.98    162.90 o 
  24   2   0     1560.83     1633.32    116.15 o 
   1   3   0     4290.07     4294.45     57.70 o 
   3   3   0     7010.68     7105.57     84.28 o 
   5   3   0     7164.70     7238.62     98.19 o 
   7   3   0     4415.92     4219.73     68.66 o 
   9   3   0      982.10      852.91     33.02 o 
  11   3   0     2476.63     2587.89     75.28 o 
  13   3   0     2513.97     2761.80     81.87 o 
  15   3   0      665.91      592.11     43.15 o 
  17   3   0       93.85      129.05     28.17 o 
  19   3   0       23.04       17.46     22.34 o 
  21   3   0       21.12       28.44     34.48 o 
  23   3   0       14.46       33.24     35.19 o 
   0   4   0      331.15      227.78     16.62 o 
   2   4   0    36058.05    35776.88    340.58 o 
   4   4   0     5112.19     4970.63     72.08 o 
   6   4   0     2181.52     2109.53     49.27 o 
   8   4   0     3523.50     3398.57     66.18 o 
  10   4   0     3163.44     3070.88    124.42 o 
  12   4   0     6006.77     6082.56    205.91 o 
  14   4   0     6583.98     6662.81    397.33 o 
  16   4   0     8034.24     8182.82    175.56 o 
  18   4   0     4074.46     4559.18    128.54 o 
  20   4   0     1729.93     1902.07    159.61 o 
  22   4   0     2032.08     2111.87    139.43 o 
   1   5   0     3660.79     4186.07     61.92 o 
   3   5   0     1004.65     1094.82     33.84 o 
   5   5   0       14.27        6.35     11.93 o 
   7   5   0       19.81       33.74     13.98 o 
   9   5   0      893.74      914.08     50.42 o 
  11   5   0      738.88      708.16     49.01 o 
  13   5   0       26.07       -1.40     21.63 o 
  15   5   0     3180.60     3171.18    131.48 o 
  17   5   0      980.20      957.39     64.95 o 
  19   5   0       14.22       28.55     37.28 o 
   0   6   0      983.24      879.31     54.54 o 
   2   6   0    21944.61    21755.36    244.66 o 
   4   6   0     3124.18     3332.17     96.82 o 
   6   6   0     3216.87     2962.00     81.86 o 
   8   6   0     5810.12     5764.70    135.73 o 
  10   6   0     3466.42     3348.90    103.62 o 
  12   6   0     3783.08     3501.45    111.29 o 
  14   6   0     2657.51     2698.19    101.88 o 
  16   6   0     2350.00     2175.81     94.01 o 
  18   6   0      605.91      643.62     61.56 o 
   1   7   0       24.64       46.56     17.80 o 
   3   7   0      240.52      186.53     24.21 o 
   5   7   0      190.92       34.57     39.37 o 
   7   7   0      157.18       98.29     45.32 o 
   9   7   0        7.33       36.88     37.95 o 
  11   7   0      264.37      252.12     60.34 o 
  13   7   0       46.20       48.43     28.95 o 
   0   8   0       92.30       27.10     29.13 o 
   2   8   0     1683.23     1676.82     60.40 o 
   4   8   0      836.70      905.05     67.80 o 
   6   8   0     1702.07     1557.17     83.22 o 
   1   1   1     1368.85     1327.91     13.65 o 
   2   1   1        0.37       -2.53      2.51 o 
   3   1   1      588.02      599.13     15.11 o 
   4   1   1     1581.54     1522.67     18.87 o 
   5   1   1        0.10        2.48      3.16 o 
   6   1   1      147.37      164.53      6.83 o 
   7   1   1      109.18      114.13      6.56 o 
   8   1   1     5083.65     5500.66     48.44 o 
   9   1   1     5561.75     5988.00     53.06 o 
  10   1   1      574.89      762.95     19.07 o 
  11   1   1     1592.77     1586.93     24.20 o 
  12   1   1      574.83      574.27     15.57 o 
  13   1   1     2192.64     2459.95     33.29 o 
  14   1   1        0.56       12.79      6.88 o 
  15   1   1      627.45      592.79     20.32 o 
  16   1   1        1.50       -7.31      7.76 o 
  17   1   1      138.44      146.83     15.12 o 
  18   1   1      281.15      308.73     24.63 o 
  19   1   1      112.33      103.14     18.33 o 
  20   1   1      659.96      711.95     34.22 o 
  21   1   1       26.44       10.62     16.41 o 
  22   1   1       20.51      -11.22     20.21 o 
  23   1   1       70.22       46.82     26.73 o 
  24   1   1       57.57       87.98     28.18 o 
  25   1   1        4.48       -9.54     22.65 o 
  26   1   1      162.68      199.30     40.92 o 
   1   2   1    70117.88    68658.83    443.17 o 
   2   2   1      374.25      393.25      8.79 o 
   3   2   1     9784.90    10181.98     77.96 o 
   4   2   1     9691.75    10056.70     83.21 o 
   5   2   1      591.32      747.93     13.18 o 
   6   2   1        7.45       -3.31      3.50 o 
   7   2   1     1691.53     1702.17     21.49 o 
   8   2   1     2714.59     2819.21     31.40 o 
   9   2   1       57.50       80.56      5.84 o 
  10   2   1      570.76      688.78     15.73 o 
  11   2   1       18.01       14.06      5.73 o 
  12   2   1        1.38       -8.24      5.50 o 
  13   2   1      719.16      721.21     21.00 o 
  14   2   1      164.63      161.46     12.93 o 
  15   2   1       87.32       64.88     12.44 o 
  16   2   1     2357.78     2422.15     55.13 o 
  17   2   1       21.57        3.24     12.28 o 
  18   2   1      374.96      414.81     27.28 o 
  19   2   1       94.46       63.67     19.19 o 
  20   2   1      279.24      221.52     51.01 o 
  21   2   1        0.02        0.51     22.97 o 
  22   2   1       56.43       35.02     25.56 o 
  23   2   1      177.81      164.32     36.44 o 
  24   2   1       44.01       39.04     26.95 o 
  25   2   1       11.01       18.71     28.60 o 
   1   3   1      250.30      293.92     12.87 o 
   2   3   1     9298.58     9435.38     67.73 o 
   3   3   1       16.75       28.63      4.82 o 
   4   3   1     2394.02     2513.47     27.74 o 
   5   3   1     3142.77     3090.97     39.00 o 
   6   3   1        2.29        3.00      7.68 o 
   7   3   1     5027.41     5800.73     61.13 o 
   8   3   1     3798.62     4023.04     50.98 o 
   9   3   1     2272.36     2615.97     45.83 o 
  10   3   1     3743.99     3780.81     59.59 o 
  11   3   1      298.61      414.18     18.81 o 
  12   3   1      168.72      136.62     17.13 o 
  13   3   1      886.56      953.60     49.04 o 
  14   3   1     2074.25     1959.68     49.59 o 
  15   3   1       55.45       41.54     14.08 o 
  16   3   1       12.04       22.44     13.38 o 
  17   3   1       66.57       62.68     16.24 o 
  18   3   1      272.95      350.54     34.68 o 
  19   3   1        2.11       -1.18     14.26 o 
  20   3   1        1.78      -19.59     13.06 o 
  21   3   1       10.10      -20.98     20.34 o 
  22   3   1      428.50      433.37     70.47 o 
  23   3   1       77.75      115.24     50.43 o 
  24   3   1      236.22      306.33     64.70 o 
   1   4   1    11458.61    12145.15     81.83 o 
   2   4   1      764.31      829.94     15.05 o 
   3   4   1     6745.23     7074.34     58.46 o 
   4   4   1       67.84      120.53     13.42 o 
   5   4   1        0.29       14.20      7.09 o 
   6   4   1      434.99      340.74     26.23 o 
   7   4   1      776.87      979.17     24.06 o 
   8   4   1       31.99       31.50      8.42 o 
   9   4   1       65.16       81.67     12.75 o 
  10   4   1     2028.58     1984.51     49.64 o 
  11   4   1      404.50      464.58     26.98 o 
  12   4   1      408.13      391.30     26.59 o 
  13   4   1       45.83       39.06     15.13 o 
  14   4   1       99.53      141.29     20.52 o 
  15   4   1       19.84       -1.16     22.13 o 
  16   4   1      134.24      110.96     21.25 o 
  17   4   1       67.74       58.06     19.51 o 
  18   4   1      119.61      110.08     24.82 o 
  19   4   1      252.90      224.68     27.17 o 
  20   4   1       14.74        7.89     17.07 o 
  21   4   1       44.41       60.47     21.59 o 
  22   4   1        2.66       11.26     24.92 o 
   1   5   1      725.06      776.07     23.85 o 
   2   5   1      320.01      331.56     15.89 o 
   3   5   1      873.48      920.43     25.95 o 
   4   5   1      537.95      502.37     18.62 o 
   5   5   1      900.17      820.80     24.29 o 
   6   5   1      315.77      309.18     17.07 o 
   7   5   1      898.63      967.36     26.65 o 
   8   5   1      327.78      316.82     20.16 o 
   9   5   1       11.98       21.25     13.03 o 
  10   5   1      117.23      142.37     19.27 o 
  11   5   1        0.13       18.71     14.43 o 
  12   5   1        0.44        7.15     14.21 o 
  13   5   1       74.54       77.74     18.44 o 
  14   5   1      152.16      145.04     22.24 o 
  15   5   1       18.41       21.33     17.00 o 
  16   5   1        1.61       10.06     16.89 o 
  17   5   1       60.03       33.60     17.93 o 
  18   5   1       61.19       27.76     18.85 o 
  19   5   1      225.67      229.52     45.22 o 
  20   5   1        0.35       -8.93     17.25 o 
   1   6   1       12.63        9.98     10.31 o 
   2   6   1      746.43      766.96     33.89 o 
   3   6   1      227.79      194.89     18.39 o 
   4   6   1      263.15      259.52     21.82 o 
   5   6   1       45.45       37.68     22.01 o 
   6   6   1       16.44       11.97     13.79 o 
   7   6   1       18.94       -1.06     24.40 o 
   8   6   1      104.11      144.84     21.12 o 
   9   6   1       21.77       13.29     14.94 o 
  10   6   1      171.79      171.15     23.22 o 
  11   6   1        0.05       -8.59     15.37 o 
  12   6   1      108.24       90.43     26.37 o 
  13   6   1       19.13       11.57     16.87 o 
  14   6   1       12.01       22.81     19.75 o 
  15   6   1       51.44       36.47     19.79 o 
  16   6   1       14.26       12.79     19.00 o 
  17   6   1       59.68       48.57     21.81 o 
  18   6   1      158.79      207.28     30.93 o 
   1   7   1      173.24      148.63     16.08 o 
   2   7   1       19.81       15.55     12.48 o 
   3   7   1      609.67      588.41     27.31 o 
   4   7   1       50.97       47.84     15.77 o 
   5   7   1       65.71       56.81     27.98 o 
   6   7   1       98.69       78.51     28.50 o 
   7   7   1       74.00       94.63     36.39 o 
   8   7   1      181.49      187.21     38.93 o 
   9   7   1       79.54       43.09     26.47 o 
  10   7   1       18.23       46.97     27.59 o 
  11   7   1      550.05      566.19     56.97 o 
  12   7   1      185.46      167.07     35.13 o 
  13   7   1      168.15      114.17     25.01 o 
  14   7   1       10.26       -0.56     19.31 o 
   1   8   1     1438.47     1246.05     38.38 o 
   2   8   1      245.88      218.27     22.19 o 
   3   8   1      124.75       75.78     20.68 o 
   4   8   1       66.39       54.87     22.64 o 
   5   8   1      230.49      214.06     29.67 o 
   6   8   1      193.94      206.28     50.95 o 
   1   0   2    29062.93    26570.83    396.13 o 
   2   0   2    40288.58    36560.11    358.74 o 
   3   0   2    45238.90    42019.16    411.90 o 
   4   0   2       84.03       87.34      7.33 o 
   5   0   2    47752.72    44825.41    442.62 o 
   6   0   2     4092.16     3905.71     51.83 o 
   7   0   2     4017.15     4977.67     56.26 o 
   8   0   2    16281.25    15258.30    144.27 o 
   9   0   2    10572.17    10960.77    110.51 o 
  10   0   2    20321.88    20511.55    223.52 o 
  11   0   2     2787.62     2582.66     40.63 o 
  12   0   2     8653.60     8111.92     91.77 o 
  13   0   2     9759.83     9520.10    105.81 o 
  14   0   2     4786.77     5066.48     80.26 o 
  15   0   2     7423.28     7677.73    113.21 o 
  16   0   2     1257.12     1132.55     38.42 o 
  17   0   2    14085.10    14113.54    231.79 o 
  18   0   2     5300.90     5500.89    209.15 o 
  19   0   2     1365.08     1486.96     63.41 o 
  20   0   2       22.11       -1.92     17.88 o 
  21   0   2     6410.71     6287.51    145.75 o 
  22   0   2       40.12       59.23     28.57 o 
  23   0   2     1869.67     1871.27    101.93 o 
  24   0   2     1187.41     1205.02     68.34 o 
  25   0   2       10.10        0.43     25.22 o 
  26   0   2     1147.84     1180.89    104.51 o 
   0   1   2    12934.76    13541.75    123.43 o 
   1   1   2    30666.35    29282.08    190.71 o 
   2   1   2     4390.57     3765.92     32.19 o 
   3   1   2      369.30      466.36     10.16 o 
   4   1   2     1284.29     1191.05     17.30 o 
   5   1   2       79.66      171.47      6.73 o 
   6   1   2     6561.96     6886.68     55.40 o 
   7   1   2     8917.25     9055.01     70.57 o 
   8   1   2     6940.40     7496.71     84.00 o 
   9   1   2      564.24      885.28     18.99 o 
  10   1   2      128.63      162.67     12.34 o 
  11   1   2     3795.62     4072.30     43.26 o 
  12   1   2     1228.80     1374.18     23.61 o 
  13   1   2     3544.37     3386.13     47.43 o 
  14   1   2     2217.65     2003.72     30.94 o 
  15   1   2     1686.28     1678.91     32.52 o 
  16   1   2      702.86      769.46     32.43 o 
  17   1   2     3341.72     3448.25     61.76 o 
  18   1   2      129.88      133.98     15.73 o 
  19   1   2     1115.48     1024.85     49.73 o 
  20   1   2       72.40       76.63     26.18 o 
  21   1   2      253.57      297.70     32.80 o 
  22   1   2       49.24       70.96     27.34 o 
  23   1   2      356.43      379.44     44.39 o 
  24   1   2      231.01      178.21     36.19 o 
  25   1   2       29.92       19.50     25.51 o 
   0   2   2     5242.37     4801.11     48.86 o 
   1   2   2    42043.81    40770.21    249.68 o 
   2   2   2    23490.81    23542.33    150.64 o 
   3   2   2    16559.78    16324.49    108.77 o 
   4   2   2     4558.82     4382.31     39.82 o 
   5   2   2     7493.91     6790.83     56.01 o 
   6   2   2     1336.99     1455.92     19.73 o 
   7   2   2       98.76       50.58      4.40 o 
   8   2   2      611.81      537.46     14.08 o 
   9   2   2     6523.04     6476.63     58.25 o 
  10   2   2     1160.02      988.82     19.17 o 
  11   2   2     1183.17     1139.35     21.68 o 
  12   2   2     3031.80     3044.17     37.90 o 
  13   2   2     3195.17     3136.18     47.75 o 
  14   2   2     4020.52     4320.95     75.74 o 
  15   2   2     6118.81     6185.53     79.65 o 
  16   2   2     2234.43     2313.45     45.67 o 
  17   2   2     9261.92     9469.71    131.71 o 
  18   2   2     4190.83     4307.39     77.91 o 
  19   2   2     1821.41     1912.39     68.21 o 
  20   2   2      944.81     1056.43     81.31 o 
  21   2   2     3009.12     3020.27    104.63 o 
  22   2   2      372.98      351.60     46.31 o 
  23   2   2     1684.83     1682.89     82.81 o 
  24   2   2      681.60      686.54     60.60 o 
  25   2   2     1011.84      981.78     70.85 o 
   0   3   2     3780.23     4218.17     48.88 o 
   1   3   2     8549.44     9064.34     61.49 o 
   2   3   2     3189.10     3493.28     33.22 o 
   3   3   2    10024.00    10495.61     78.60 o 
   4   3   2      392.10      433.06     11.59 o 
   5   3   2     5004.30     5234.91     50.86 o 
   6   3   2       54.74       47.29      5.85 o 
   7   3   2     1004.64      978.62     18.08 o 
   8   3   2      449.94      443.31     16.81 o 
   9   3   2      393.51      338.64     11.77 o 
  10   3   2      597.07      574.76     21.12 o 
  11   3   2      771.35      732.74     24.32 o 
  12   3   2      284.44      263.42     20.67 o 
  13   3   2     1586.77     1535.41     42.85 o 
  14   3   2      329.60      291.76     40.47 o 
  15   3   2     1385.39     1369.38     42.83 o 
  16   3   2      540.84      570.78     32.11 o 
  17   3   2     1304.86     1298.01     44.35 o 
  18   3   2       16.80        9.18     14.15 o 
  19   3   2      605.16      636.51     50.26 o 
  20   3   2       37.88       32.15     23.08 o 
  21   3   2      378.32      459.36     75.58 o 
  22   3   2      106.38       58.90     30.13 o 
  23   3   2      250.02      282.45     47.10 o 
  24   3   2       28.37       23.98     29.82 o 
   0   4   2     5895.42     5923.25     70.78 o 
   1   4   2     5589.52     5754.21     46.74 o 
   2   4   2      121.00       87.16      8.70 o 
   3   4   2     4940.77     5024.85     46.41 o 
   4   4   2     3150.42     3357.77     47.39 o 
   5   4   2     2474.61     2403.65     45.55 o 
   6   4   2     2698.84     2565.15     39.37 o 
   7   4   2     5718.58     5697.38     65.02 o 
   8   4   2     1446.00     1407.44     33.66 o 
   9   4   2     1302.00     1385.24     39.64 o 
  10   4   2     1634.59     1675.81     46.60 o 
  11   4   2     4244.76     4170.34     74.92 o 
  12   4   2     2502.95     2626.73     58.95 o 
  13   4   2     4426.96     4580.07     82.64 o 
  14   4   2     2080.28     2022.59     54.34 o 
  15   4   2     4067.99     4204.41     81.93 o 
  16   4   2     2342.99     2343.14     97.22 o 
  17   4   2     1603.97     1614.81     52.30 o 
  18   4   2      208.91      198.13     25.00 o 
  19   4   2     3755.16     3661.20     82.46 o 
  20   4   2      916.22      913.57     59.72 o 
  21   4   2     1384.10     1290.18     74.09 o 
  22   4   2      931.09      897.81     96.53 o 
   0   5   2      727.94      639.95     29.14 o 
   1   5   2       32.55       23.54      7.65 o 
   2   5   2       21.91       42.02      9.11 o 
   3   5   2     2111.65     1951.25     36.94 o 
   4   5   2       96.06       53.17     11.50 o 
   5   5   2      866.76      782.07     24.03 o 
   6   5   2      777.05      829.66     24.92 o 
   7   5   2        8.70        7.22     10.09 o 
   8   5   2      841.90      869.91     33.02 o 
   9   5   2     2868.50     2755.44     60.81 o 
  10   5   2      111.04      146.33     24.51 o 
  11   5   2      503.75      670.99     34.07 o 
  12   5   2        8.81        7.37     13.81 o 
  13   5   2     1164.10     1188.30     52.10 o 
  14   5   2       26.51       46.57     17.04 o 
  15   5   2     1316.94     1179.54     47.13 o 
  16   5   2        8.05       43.73     19.45 o 
  17   5   2      152.40      160.73     24.77 o 
  18   5   2      291.29      340.36     33.25 o 
  19   5   2       66.61       77.87     23.24 o 
  20   5   2      102.95       55.05     22.08 o 
   0   6   2     7076.75     6921.38    109.44 o 
   1   6   2     2541.04     2604.00     44.18 o 
   2   6   2      611.33      616.10     30.54 o 
   3   6   2     2514.21     2494.54     51.22 o 
   4   6   2     3760.01     3741.19     66.43 o 
   5   6   2     2499.61     2414.25     89.56 o 
   6   6   2     1012.70      988.53     38.78 o 
   7   6   2     6963.79     6860.51     92.96 o 
   8   6   2      311.33      334.04     26.19 o 
   9   6   2     1612.97     1689.43     50.89 o 
  10   6   2      763.69      785.90     38.00 o 
  11   6   2     3115.61     3039.14     71.22 o 
  12   6   2      917.25     1006.31     72.36 o 
  13   6   2     1467.50     1449.14     51.60 o 
  14   6   2      871.69      834.67     43.27 o 
  15   6   2     1227.86     1255.77    105.18 o 
  16   6   2     1594.28     1434.39     56.78 o 
  17   6   2      102.03      120.54     25.98 o 
  18   6   2       11.19       18.73     22.39 o 
   0   7   2      748.09      789.49     69.88 o 
   1   7   2      103.25      157.20     16.22 o 
   2   7   2      133.26       67.78     21.65 o 
   3   7   2      733.03      785.29     30.37 o 
   4   7   2       42.26       17.07     14.45 o 
   5   7   2      282.28      347.57     29.45 o 
   6   7   2      171.53      197.03     66.61 o 
   7   7   2        8.37        9.91     23.15 o 
   8   7   2      147.28      123.43     32.39 o 
   9   7   2      485.71      372.75     47.73 o 
  10   7   2       39.27       38.92     27.86 o 
  11   7   2       26.57       36.04     28.54 o 
  12   7   2       48.79       59.22     24.36 o 
  13   7   2      301.63      277.10     37.08 o 
   0   8   2      596.18      620.13     43.64 o 
   1   8   2      482.79      441.80     37.68 o 
   2   8   2      215.97      250.32     25.32 o 
   3   8   2      399.70      413.53     30.03 o 
   4   8   2      531.67      475.64     47.19 o 
   5   8   2      710.37      811.02     65.53 o 
   6   8   2      279.17      276.89     36.82 o 
   1   1   3      654.58      649.42      9.91 o 
   2   1   3     1384.49     1385.39     14.57 o 
   3   1   3      182.43      153.29      9.28 o 
   4   1   3      165.35      197.62      9.07 o 
   5   1   3     4341.87     4029.72     36.97 o 
   6   1   3     1904.03     1956.27     23.64 o 
   7   1   3      118.12      106.05      8.07 o 
   8   1   3      444.37      491.25     14.97 o 
   9   1   3     1017.02     1141.77     19.67 o 
  10   1   3     2436.18     2367.49     30.43 o 
  11   1   3     1247.85     1454.50     23.92 o 
  12   1   3     1357.85     1461.08     24.92 o 
  13   1   3       31.20       37.74      8.32 o 
  14   1   3      957.84      958.12     22.00 o 
  15   1   3      329.01      375.53     15.30 o 
  16   1   3      250.78      241.57     17.60 o 
  17   1   3      188.62      219.95     17.55 o 
  18   1   3      360.98      459.15     38.44 o 
  19   1   3      401.63      414.82     32.14 o 
  20   1   3        0.03      -11.22     13.03 o 
  21   1   3       35.25       18.59     25.98 o 
  22   1   3      282.09      266.20     40.60 o 
  23   1   3       13.56      -28.18     18.79 o 
  24   1   3        0.06      -22.44     22.61 o 
  25   1   3      172.88      139.10     52.92 o 
   1   2   3     1211.42     1263.78     15.52 o 
   2   2   3      923.87      976.25     13.82 o 
   3   2   3     1073.98     1116.72     16.35 o 
   4   2   3     1543.53     1790.22     24.93 o 
   5   2   3      391.12      346.84     10.09 o 
   6   2   3     5886.28     6416.62     55.00 o 
   7   2   3     2943.83     2868.55     31.56 o 
   8   2   3       85.63      108.32      7.58 o 
   9   2   3     1438.67     1615.93     27.35 o 
  10   2   3       69.31       89.45      7.89 o 
  11   2   3      168.94      163.83     13.10 o 
  12   2   3      641.78      637.95     17.60 o 
  13   2   3     1246.47     1328.07     25.13 o 
  14   2   3       45.45       47.97     10.37 o 
  15   2   3       76.93       85.25     13.33 o 
  16   2   3      984.36     1068.04     45.48 o 
  17   2   3     1454.85     1570.82     44.80 o 
  18   2   3     1452.52     1397.99     51.77 o 
  19   2   3      817.53      788.94     44.83 o 
  20   2   3      507.37      545.97     38.18 o 
  21   2   3      723.46      649.46     55.14 o 
  22   2   3        0.03        7.20     23.24 o 
  23   2   3       36.00       66.35     29.82 o 
  24   2   3      568.12      527.24     56.79 o 
  25   2   3       29.43      -33.45     27.47 o 
   1   3   3     2968.44     3349.51     31.37 o 
   2   3   3        2.87       -5.18      3.45 o 
   3   3   3     2572.87     2495.52     29.00 o 
   4   3   3      656.08      794.19     15.70 o 
   5   3   3      621.09      684.92     15.44 o 
   6   3   3       25.20       43.84      6.23 o 
   7   3   3     4452.11     4776.71     51.75 o 
   8   3   3      816.05      789.69     17.07 o 
   9   3   3     1183.86     1229.35     26.53 o 
  10   3   3      281.03      338.12     14.81 o 
  11   3   3      202.55      292.21     22.39 o 
  12   3   3       88.04       47.49     10.78 o 
  13   3   3      186.87      260.61     21.46 o 
  14   3   3      252.40      276.85     22.64 o 
  15   3   3      627.93      725.50     33.10 o 
  16   3   3       22.87       14.38     14.17 o 
  17   3   3      779.70      793.11     55.57 o 
  18   3   3        0.58        7.88     14.47 o 
  19   3   3      529.15      559.90     33.85 o 
  20   3   3       49.87       53.13     22.28 o 
  21   3   3        1.43       23.87     19.69 o 
  22   3   3        8.54       22.26     24.75 o 
  23   3   3        1.92       10.00     27.11 o 
  24   3   3      432.81      383.94     64.21 o 
   1   4   3      250.11      282.59      9.71 o 
   2   4   3       94.98      150.87      8.06 o 
   3   4   3      136.67      208.48     10.39 o 
   4   4   3       57.28       63.98     14.53 o 
   5   4   3     1702.84     1470.45     27.32 o 
   6   4   3      681.90      645.34     20.67 o 
   7   4   3      533.01      556.49     21.32 o 
   8   4   3       10.01       22.08      9.71 o 
   9   4   3      278.58      257.54     17.79 o 
  10   4   3       53.35       51.18     18.01 o 
  11   4   3      508.24      456.20     27.25 o 
  12   4   3       64.65       74.17     16.65 o 
  13   4   3       12.48       -7.03     12.56 o 
  14   4   3        0.83       -8.95     12.40 o 
  15   4   3      611.31      610.32     33.78 o 
  16   4   3     1246.05     1141.36     45.02 o 
  17   4   3      773.48      693.64     37.96 o 
  18   4   3      288.33      325.98     29.52 o 
  19   4   3      303.87      333.34     31.09 o 
  20   4   3      478.51      447.05     50.42 o 
  21   4   3       69.40       40.99     23.45 o 
  22   4   3        9.41      -25.92     21.07 o 
   1   5   3      345.69      392.86     16.21 o 
   2   5   3       83.04       95.91      9.47 o 
   3   5   3       50.04       73.35     10.12 o 
   4   5   3     1198.45     1171.98     26.91 o 
   5   5   3       24.94       35.61     12.33 o 
   6   5   3     1003.97      990.27     27.48 o 
   7   5   3      465.78      551.18     24.75 o 
   8   5   3       10.63       15.51     10.87 o 
   9   5   3      110.99       89.38     19.92 o 
  10   5   3       13.92        5.97     12.42 o 
  11   5   3       34.07       19.45     13.54 o 
  12   5   3        7.98       -7.24     12.89 o 
  13   5   3      247.72      250.00     26.27 o 
  14   5   3       16.31       -0.71     17.38 o 
  15   5   3      117.73      134.62     22.93 o 
  16   5   3      168.28      170.84     25.30 o 
  17   5   3      246.18      209.38     58.52 o 
  18   5   3       62.12       45.03     20.93 o 
  19   5   3       66.58       66.75     22.59 o 
  20   5   3      117.85      137.68     26.93 o 
   1   6   3      164.38      155.05     14.95 o 
   2   6   3      146.66      151.81     15.60 o 
   3   6   3       17.08       -1.09     10.78 o 
   4   6   3      199.21      237.22     21.06 o 
   5   6   3      338.97      296.34     26.40 o 
   6   6   3       24.19       34.23     15.47 o 
   7   6   3       82.33      111.76     19.06 o 
   8   6   3        0.07       -8.90     17.50 o 
   9   6   3       47.43       42.07     16.34 o 
  10   6   3       30.29       17.67     16.03 o 
  11   6   3       66.71       65.39     19.09 o 
  12   6   3       45.53       30.91     17.80 o 
  13   6   3      102.51      102.33     22.48 o 
  14   6   3       25.49       21.53     18.44 o 
  15   6   3        4.44       16.78     18.20 o 
  16   6   3        1.02       39.58     20.32 o 
  17   6   3        0.62       10.20     20.88 o 
   1   7   3       24.31       20.67     11.70 o 
   2   7   3       22.41       21.20     12.39 o 
   3   7   3       12.95       16.59     12.20 o 
   4   7   3        6.37        1.32     13.62 o 
   5   7   3       36.57       45.60     18.15 o 
   6   7   3        0.03       -5.17     22.08 o 
   7   7   3        2.28       21.85     29.02 o 
   8   7   3        2.92       -2.43     22.46 o 
   9   7   3      170.42      147.44     34.85 o 
  10   7   3       58.18       72.86     31.07 o 
  11   7   3       17.17      -27.00     24.21 o 
  12   7   3       32.16       39.57     22.68 o 
  13   7   3        1.28      -27.88     18.59 o 
   1   8   3       80.00       41.72     15.98 o 
   2   8   3       50.92        9.07     15.74 o 
   3   8   3       27.95       10.16     15.57 o 
   4   8   3        1.20       -1.33     18.38 o 
   5   8   3       19.59       15.70     19.45 o 
   6   8   3       34.36      -16.81     19.78 o 
   0   0   4     6251.99     6224.30     90.71 o 
   1   0   4    10091.73    10128.42     96.87 o 
   2   0   4      251.21      150.46      8.34 o 
   3   0   4    31083.65    28649.85    251.18 o 
   4   0   4    15414.10    14452.49    134.91 o 
   5   0   4    66566.88    59860.13    659.45 o 
   6   0   4      510.22      452.91     19.20 o 
   7   0   4    29549.76    27947.66    250.13 o 
   8   0   4     2400.21     2238.27     34.76 o 
   9   0   4    41824.30    42731.21    375.37 o 
  10   0   4      143.70      105.53     13.83 o 
  11   0   4     6274.17     5997.75     72.97 o 
  12   0   4      326.29      352.18     16.28 o 
  13   0   4     2658.15     2754.57     53.85 o 
  14   0   4     1944.54     1765.00     46.87 o 
  15   0   4     8005.09     8489.89    124.08 o 
  16   0   4     1333.51     1410.14     68.87 o 
  17   0   4     1246.50     1336.99     46.91 o 
  18   0   4     6704.45     6581.89    140.68 o 
  19   0   4     3373.11     3597.39    100.83 o 
  20   0   4      544.68      468.30     42.01 o 
  21   0   4     3773.93     3841.93    110.16 o 
  22   0   4     1963.34     1872.47     77.35 o 
  23   0   4     1047.84     1138.49     80.51 o 
  24   0   4      515.44      575.67     52.21 o 
  25   0   4     1398.12     1620.16    114.91 o 
   0   1   4     1198.11     1330.73     22.78 o 
   1   1   4     7394.90     7577.17     54.62 o 
   2   1   4     4193.85     4061.67     32.25 o 
   3   1   4    15820.88    16254.50    124.55 o 
   4   1   4    12478.28    12999.97     87.61 o 
   5   1   4       15.10       38.56      5.36 o 
   6   1   4     2009.66     1891.76     24.07 o 
   7   1   4     1074.43      872.47     16.37 o 
   8   1   4      585.39      425.45     12.31 o 
   9   1   4     1219.84     1044.03     23.43 o 
  10   1   4    10812.42    11088.02     89.81 o 
  11   1   4      977.39      884.34     19.24 o 
  12   1   4       84.85       40.84      7.46 o 
  13   1   4        2.82       -4.34      6.23 o 
  14   1   4     1347.71     1130.79     23.95 o 
  15   1   4     1046.15     1063.97     24.32 o 
  16   1   4     2847.40     2835.73     50.80 o 
  17   1   4     1435.36     1472.23     40.37 o 
  18   1   4     2854.84     2873.38     64.18 o 
  19   1   4      869.22      924.71     32.25 o 
  20   1   4      876.30      986.86     46.69 o 
  21   1   4      588.61      628.37     40.10 o 
  22   1   4     4317.50     4403.67    101.01 o 
  23   1   4      153.74      201.77     38.41 o 
  24   1   4     1347.42     1441.41     75.75 o 
  25   1   4      524.41      514.68     55.44 o 
   0   2   4     9411.36     9500.32     87.03 o 
   1   2   4     5753.11     5283.47     40.72 o 
   2   2   4     3677.85     3509.96     30.74 o 
   3   2   4     3711.48     3269.24     29.37 o 
   4   2   4     6539.31     6639.67     55.47 o 
   5   2   4     5005.53     4865.70     41.27 o 
   6   2   4      129.85      156.83      6.79 o 
   7   2   4     4900.30     4821.37     46.41 o 
   8   2   4     1115.47     1178.39     20.25 o 
   9   2   4    16059.67    16465.35    124.26 o 
  10   2   4      295.08      293.38     11.98 o 
  11   2   4     6664.29     6418.40     61.92 o 
  12   2   4      343.96      398.77     17.19 o 
  13   2   4     6233.76     6108.66     62.50 o 
  14   2   4     2598.96     2724.78     42.78 o 
  15   2   4    12075.51    11822.19    126.35 o 
  16   2   4       53.88       62.48     12.67 o 
  17   2   4     1887.06     1880.43     42.86 o 
  18   2   4     3478.92     3499.20     99.89 o 
  19   2   4     3310.74     3317.85     83.26 o 
  20   2   4      132.02       97.32     30.54 o 
  21   2   4     2094.70     1987.39     84.85 o 
  22   2   4      910.78      800.64     61.58 o 
  23   2   4     1251.10     1138.32     71.44 o 
  24   2   4       76.26       92.21     58.83 o 
  25   2   4     1946.48     2228.69    100.57 o 
   0   3   4    19247.60    19360.82    166.33 o 
   1   3   4      335.33      384.55      9.95 o 
   2   3   4    11916.94    12014.07     87.41 o 
   3   3   4      625.73      644.82     13.44 o 
   4   3   4     6275.45     6119.36     53.93 o 
   5   3   4     1298.19     1256.76     21.18 o 
   6   3   4     4573.32     4321.97     48.85 o 
   7   3   4     1788.98     1768.01     26.42 o 
   8   3   4     4561.06     4525.55     66.24 o 
   9   3   4     1932.79     1944.83     32.84 o 
  10   3   4     2748.29     2751.92     60.01 o 
  11   3   4      874.91      846.02     27.06 o 
  12   3   4     2108.22     2222.51     43.84 o 
  13   3   4      587.20      544.65     54.54 o 
  14   3   4     1989.14     2050.31     51.84 o 
  15   3   4      809.35      851.19     35.79 o 
  16   3   4     1376.26     1276.73     42.60 o 
  17   3   4      526.20      522.03     31.23 o 
  18   3   4      751.64      715.76     36.08 o 
  19   3   4      398.74      402.26     35.61 o 
  20   3   4      355.83      418.00     38.08 o 
  21   3   4      409.53      429.84     39.28 o 
  22   3   4      177.58      174.67     65.23 o 
  23   3   4      442.13      473.97     58.56 o 
  24   3   4      146.76      149.55     38.83 o 
   0   4   4      660.71      644.17     19.84 o 
   1   4   4     3126.03     2865.94     29.12 o 
   2   4   4      226.13      224.86      9.19 o 
   3   4   4     4339.83     4083.46     43.75 o 
   4   4   4        3.02        8.36      5.89 o 
   5   4   4     4269.56     3896.46     47.82 o 
   6   4   4     1425.60     1440.85     29.44 o 
   7   4   4     5478.03     5211.17     62.10 o 
   8   4   4     1478.90     1476.54     40.55 o 
   9   4   4     3101.46     3092.19     53.21 o 
  10   4   4      862.27      840.04     29.01 o 
  11   4   4     4545.96     4528.65     78.25 o 
  12   4   4      371.72      430.39     27.69 o 
  13   4   4     3653.13     3621.78     72.98 o 
  14   4   4       46.68       41.31     15.42 o 
  15   4   4      697.67      687.03     42.92 o 
  16   4   4     1109.15     1160.57     45.24 o 
  17   4   4     4122.23     4238.84     86.60 o 
  18   4   4        2.01        2.40     16.03 o 
  19   4   4     1637.08     1719.56     56.83 o 
  20   4   4     1041.32      966.38     52.04 o 
  21   4   4     1757.30     1873.08     72.92 o 
  22   4   4       16.90       23.29     23.60 o 
   0   5   4      399.42      549.84     23.06 o 
   1   5   4     1374.46     1321.45     32.12 o 
   2   5   4      290.57      367.72     15.94 o 
   3   5   4      667.88      709.44     21.62 o 
   4   5   4      709.21      795.94     22.97 o 
   5   5   4     1892.48     1892.86     34.72 o 
   6   5   4     2267.65     2302.84     55.70 o 
   7   5   4       60.36       52.14     13.01 o 
   8   5   4     3962.54     3852.81     63.61 o 
   9   5   4        0.58       -0.06     10.87 o 
  10   5   4      146.30      107.75     18.10 o 
  11   5   4      435.91      467.47     30.32 o 
  12   5   4     2197.11     2129.58     57.74 o 
  13   5   4     1696.41     1704.39     52.49 o 
  14   5   4      501.27      450.89     32.53 o 
  15   5   4      790.81      814.87     41.29 o 
  16   5   4      104.77      128.56     22.90 o 
  17   5   4      148.66      152.26     24.90 o 
  18   5   4      409.86      452.54     36.03 o 
  19   5   4      136.53       97.13     23.63 o 
  20   5   4     1565.51     1604.96     78.99 o 
   0   6   4       94.35      110.17     19.61 o 
   1   6   4     4486.31     4327.69     67.03 o 
   2   6   4      300.59      332.39     21.42 o 
   3   6   4     3277.44     3153.49     55.56 o 
   4   6   4        0.75       -7.49     10.13 o 
   5   6   4     3306.33     3339.60     72.77 o 
   6   6   4      802.55      713.38     34.33 o 
   7   6   4     4635.79     4474.10     82.99 o 
   8   6   4      635.58      567.07     36.29 o 
   9   6   4     1103.89     1068.50     41.75 o 
  10   6   4      782.13      737.37     45.02 o 
  11   6   4     2013.44     1920.01    129.49 o 
  12   6   4      374.03      393.07     31.73 o 
  13   6   4     1823.42     1734.48     59.93 o 
  14   6   4       85.53       31.81     18.91 o 
  15   6   4       23.33       -1.17     17.22 o 
  16   6   4     1181.53     1114.53     64.96 o 
  17   6   4     2730.23     2932.35     92.52 o 
   0   7   4      495.91      488.86     42.07 o 
   1   7   4      201.19      224.35     18.17 o 
   2   7   4      207.90      206.65     19.34 o 
   3   7   4       21.38        6.12     13.17 o 
   4   7   4       55.81       36.45     16.16 o 
   5   7   4      474.72      480.94     44.33 o 
   6   7   4      263.11      270.59     28.44 o 
   7   7   4      623.61      594.98     54.79 o 
   8   7   4      776.71      848.87     93.05 o 
   9   7   4      459.34      576.24     55.83 o 
  10   7   4       79.82       74.72     32.23 o 
  11   7   4      498.55      546.45     44.12 o 
  12   7   4      936.68      920.32     80.66 o 
  13   7   4      315.70      304.78     60.84 o 
   0   8   4       21.99       -6.43     17.71 o 
   1   8   4     1322.97     1176.28     56.75 o 
   2   8   4      117.45       74.11     19.14 o 
   3   8   4      674.95      678.60     44.59 o 
   4   8   4      106.61       95.98     21.33 o 
   5   8   4      556.96      543.08     40.61 o 
   1   1   5     3259.32     3226.75     32.03 o 
   2   1   5     3585.34     3731.38     31.39 o 
   3   1   5     7646.57     7629.47     67.23 o 
   4   1   5    32045.33    32099.12    200.91 o 
   5   1   5       47.47       88.63      5.92 o 
   6   1   5     8941.45     9035.31     66.95 o 
   7   1   5     1234.39     1484.37     22.48 o 
   8   1   5     3028.02     3237.34     38.53 o 
   9   1   5     1449.21     1538.64     24.54 o 
  10   1   5        8.45       11.39      5.92 o 
  11   1   5      229.56      264.09     12.10 o 
  12   1   5      386.70      396.47     22.58 o 
  13   1   5      251.69      263.09     13.06 o 
  14   1   5       88.80       72.35      9.62 o 
  15   1   5      451.70      454.84     19.29 o 
  16   1   5       23.22       27.89     11.87 o 
  17   1   5      112.87      125.52     16.24 o 
  18   1   5      566.83      600.09     26.75 o 
  19   1   5       19.56       27.88     12.23 o 
  20   1   5      136.55      114.23     33.21 o 
  21   1   5      113.09      131.79     25.23 o 
  22   1   5        2.06       17.13     17.98 o 
  23   1   5       61.37       62.51     27.02 o 
  24   1   5       11.49      -16.40     24.00 o 
  25   1   5       46.35       22.16     34.61 o 
   1   2   5      168.37      216.50      7.53 o 
   2   2   5      256.28      248.43      8.21 o 
   3   2   5      387.80      412.80     10.12 o 
   4   2   5     3122.75     3326.56     31.02 o 
   5   2   5       68.24      132.25      8.83 o 
   6   2   5      523.43      498.46     13.95 o 
   7   2   5      158.26      166.44      7.48 o 
   8   2   5      651.01      698.74     16.30 o 
   9   2   5     4194.69     4268.18     45.86 o 
  10   2   5      275.30      306.91     12.71 o 
  11   2   5     1400.02     1489.04     26.17 o 
  12   2   5     1918.70     2015.32     31.63 o 
  13   2   5      529.46      527.81     17.56 o 
  14   2   5        1.09        5.05      8.37 o 
  15   2   5     1345.69     1388.41     35.32 o 
  16   2   5     2525.03     2607.49     50.04 o 
  17   2   5     3637.37     3493.55     68.96 o 
  18   2   5     1193.12     1129.61     75.89 o 
  19   2   5     1377.51     1251.54     50.93 o 
  20   2   5       53.45       -7.27     16.37 o 
  21   2   5      538.20      470.33     38.14 o 
  22   2   5       94.99       61.91     28.36 o 
  23   2   5      216.49      182.38     38.57 o 
  24   2   5        8.05       15.40     28.15 o 
   1   3   5        6.00       30.97      5.16 o 
   2   3   5      763.64      889.45     15.74 o 
   3   3   5        0.24        5.55      4.31 o 
   4   3   5     2428.97     2823.96     29.60 o 
   5   3   5      776.76      826.13     17.39 o 
   6   3   5        5.08       26.64      5.11 o 
   7   3   5      724.02      812.56     18.26 o 
   8   3   5      232.12      241.74     18.56 o 
   9   3   5     1438.02     1601.51     30.49 o 
  10   3   5      198.01      164.87     12.66 o 
  11   3   5      806.45      826.65     30.69 o 
  12   3   5      138.27      138.62     18.55 o 
  13   3   5      184.66      250.05     18.57 o 
  14   3   5      154.82      153.22     32.39 o 
  15   3   5      163.91      169.07     21.13 o 
  16   3   5      144.69      164.71     20.62 o 
  17   3   5      127.71      106.58     23.50 o 
  18   3   5      100.76       58.87     17.74 o 
  19   3   5       56.27       35.32     19.33 o 
  20   3   5        1.87       20.98     18.74 o 
  21   3   5      214.81      189.00     30.10 o 
  22   3   5       25.14       32.18     22.09 o 
  23   3   5        0.17      -25.01     23.17 o 
   1   4   5      629.60      684.77     14.23 o 
   2   4   5      272.83      367.15     11.36 o 
   3   4   5      224.87      242.80     11.88 o 
   4   4   5       41.95       83.56      8.95 o 
   5   4   5      393.83      465.23     15.32 o 
   6   4   5      293.57      425.98     17.68 o 
   7   4   5       22.89       44.52     11.08 o 
   8   4   5      302.18      266.07     18.40 o 
   9   4   5        1.12       -1.51      9.71 o 
  10   4   5     1065.91     1192.33     36.01 o 
  11   4   5      842.72      781.58     34.27 o 
  12   4   5      208.44      193.78     21.73 o 
  13   4   5      816.91      839.22     36.90 o 
  14   4   5      117.07      130.11     22.70 o 
  15   4   5        3.88        9.53     14.14 o 
  16   4   5      924.86      863.64     40.94 o 
  17   4   5     2597.11     2646.59     78.49 o 
  18   4   5       84.14       70.01     20.28 o 
  19   4   5      894.01      851.60     45.73 o 
  20   4   5       36.88       40.81     23.28 o 
  21   4   5      411.94      349.68     46.64 o 
  22   4   5       59.74       39.50     24.94 o 
   1   5   5       57.27       74.35      9.93 o 
   2   5   5      249.26      228.32     14.80 o 
   3   5   5       32.43       27.41      8.29 o 
   4   5   5     1088.37     1108.07     26.83 o 
   5   5   5        4.31        7.02      8.59 o 
   6   5   5       63.68      107.77     14.80 o 
   7   5   5       10.88       -9.48     10.13 o 
   8   5   5        8.08        9.52     12.29 o 
   9   5   5      332.07      327.96     22.39 o 
  10   5   5      372.69      354.41     23.50 o 
  11   5   5        2.48       16.00     14.75 o 
  12   5   5      714.43      765.15     37.71 o 
  13   5   5       34.87       18.68     15.14 o 
  14   5   5      604.69      594.44     35.64 o 
  15   5   5       23.37       28.90     16.99 o 
  16   5   5      255.00      244.14     28.60 o 
  17   5   5        3.50       21.73     18.55 o 
  18   5   5        0.00       -4.65     17.44 o 
  19   5   5       14.17       -3.18     19.16 o 
  20   5   5        5.50       30.56     21.12 o 
   1   6   5       45.98       57.49     11.69 o 
   2   6   5      165.19      161.31     17.39 o 
   3   6   5      603.21      632.35     26.99 o 
   4   6   5       16.16        5.02     12.00 o 
   5   6   5      154.43      170.73     19.62 o 
   6   6   5        6.22       -3.94     18.69 o 
   7   6   5        4.64      -18.98     13.28 o 
   8   6   5       78.16      102.82     17.11 o 
   9   6   5       84.19       58.71     22.96 o 
  10   6   5        0.50      -16.51     13.70 o 
  11   6   5      176.65      163.39     33.38 o 
  12   6   5        5.73      -10.98     15.57 o 
  13   6   5       74.79       65.68     24.92 o 
  14   6   5       24.29      -13.10     16.93 o 
  15   6   5       27.47       25.27     19.45 o 
  16   6   5        6.10      -25.38     16.92 o 
  17   6   5       70.82       58.02     24.64 o 
   1   7   5        4.68       -6.11     12.31 o 
   2   7   5      495.54      482.77     32.38 o 
   3   7   5       25.01       34.38     16.28 o 
   4   7   5      218.52      257.37     25.17 o 
   5   7   5       32.41       -2.98     16.08 o 
   6   7   5      300.44      267.62     29.28 o 
   7   7   5       68.54       39.90     25.79 o 
   8   7   5       10.22       10.95     24.65 o 
   9   7   5      103.90       49.17     30.22 o 
  10   7   5       24.21       31.23     36.35 o 
  11   7   5        0.92       22.46     21.57 o 
  12   7   5       68.31       41.65     23.11 o 
  13   7   5       12.63       -4.81     21.40 o 
   1   8   5       13.51       -3.33     14.86 o 
   2   8   5       34.38       23.87     19.31 o 
   3   8   5        0.16      -12.19     16.81 o 
   4   8   5       54.81       40.87     21.23 o 
   0   0   6    11544.12    11967.58    167.06 o 
   1   0   6     3486.80     3762.25     48.54 o 
   2   0   6      175.90      147.13     10.02 o 
   3   0   6     4130.54     4211.11     52.95 o 
   4   0   6     6338.51     5756.15     76.65 o 
   5   0   6     5060.69     5453.53     65.09 o 
   6   0   6    26497.01    26616.97    279.14 o 
   7   0   6    13576.37    13024.34    131.22 o 
   8   0   6     8938.48     9408.15    121.57 o 
   9   0   6     6056.98     6109.56     74.22 o 
  10   0   6    10889.53    10177.51    110.79 o 
  11   0   6    10461.42     9940.84    110.21 o 
  12   0   6     8069.36     7923.81    161.07 o 
  13   0   6      860.01     1136.78     40.33 o 
  14   0   6     2699.41     2783.26     62.05 o 
  15   0   6       42.07       70.87     15.64 o 
  16   0   6     3850.21     3956.98    111.22 o 
  17   0   6      948.36      897.04     76.83 o 
  18   0   6       43.72       83.76     18.19 o 
  19   0   6       51.19       91.00     36.44 o 
  20   0   6     3388.82     3376.89    101.08 o 
  21   0   6      183.09      194.57     32.82 o 
  22   0   6       27.13       27.54     22.93 o 
  23   0   6      990.64      855.09     59.84 o 
  24   0   6     2036.90     1949.40     85.18 o 
  25   0   6      216.11      217.73     59.10 o 
   0   1   6      894.32      936.84     30.09 o 
   1   1   6      747.63      854.17     15.78 o 
   2   1   6     6087.13     5880.96     45.32 o 
   3   1   6       51.50       55.07      5.47 o 
   4   1   6     9020.00     8758.09     66.13 o 
   5   1   6     2591.49     2474.55     27.27 o 
   6   1   6    10665.58     9810.91     73.40 o 
   7   1   6     5347.32     5413.35     47.13 o 
   8   1   6    29047.52    28242.07    183.32 o 
   9   1   6      564.61      843.10     21.79 o 
  10   1   6     1319.76     1059.84     21.56 o 
  11   1   6      163.36      175.35     12.13 o 
  12   1   6     4889.18     4903.17     53.64 o 
  13   1   6      943.32      934.42     22.18 o 
  14   1   6     4459.67     4137.98     50.09 o 
  15   1   6      271.76      291.75     18.80 o 
  16   1   6      839.51      877.27     26.66 o 
  17   1   6      597.51      616.14     26.67 o 
  18   1   6     3428.65     3397.25     60.24 o 
  19   1   6      972.68      946.54     33.70 o 
  20   1   6     3971.10     3886.01     77.86 o 
  21   1   6      376.33      322.74     33.16 o 
  22   1   6     4331.71     4400.27    158.03 o 
  23   1   6     1226.08     1308.39     73.64 o 
  24   1   6     2236.43     2301.68    282.51 o 
  25   1   6      262.79      247.56     41.94 o 
   0   2   6      252.81      439.44     32.40 o 
   1   2   6     1636.46     1722.87     20.65 o 
   2   2   6       10.02       25.53      5.33 o 
   3   2   6      695.85      658.26     13.10 o 
   4   2   6     6966.36     6612.72     52.00 o 
   5   2   6     2925.71     2866.79     30.91 o 
   6   2   6    17783.86    17321.32    119.47 o 
   7   2   6     3812.53     3877.44     39.46 o 
   8   2   6     9795.87     9215.15    158.96 o 
   9   2   6     1834.14     1748.52     27.69 o 
  10   2   6     8179.69     7915.00     73.10 o 
  11   2   6     4395.61     4496.75     50.75 o 
  12   2   6     5517.82     5482.74     58.74 o 
  13   2   6       70.77      101.77     10.60 o 
  14   2   6      722.39      792.12     24.96 o 
  15   2   6        8.47        0.33      9.20 o 
  16   2   6      241.44      274.00     19.96 o 
  17   2   6        7.46        4.84     13.51 o 
  18   2   6      110.17      117.74     22.57 o 
  19   2   6        6.92        7.31     27.27 o 
  20   2   6     3002.78     2799.89     79.35 o 
  21   2   6      277.27      367.89     41.00 o 
  22   2   6     1287.10     1608.22     89.98 o 
  23   2   6      687.79      713.62     60.85 o 
  24   2   6     2071.18     2065.43     94.67 o 
   0   3   6     8849.58     8881.01    121.47 o 
   1   3   6      125.07       99.27      7.04 o 
   2   3   6     8366.82     8313.54     60.71 o 
   3   3   6     1241.58     1237.08     19.31 o 
   4   3   6    10183.56    10372.85     76.14 o 
   5   3   6     3444.51     3718.76     38.57 o 
   6   3   6    10016.06     9942.22     77.65 o 
   7   3   6     3312.61     3453.47     36.69 o 
   8   3   6     7298.22     7024.96     75.04 o 
   9   3   6     1884.47     1864.86     36.50 o 
  10   3   6     7063.96     6876.23     76.21 o 
  11   3   6      829.93      860.73     24.71 o 
  12   3   6     4260.15     4185.61     91.14 o 
  13   3   6       48.02       53.51     12.78 o 
  14   3   6     2643.98     2547.26     58.50 o 
  15   3   6      101.13       92.51     17.43 o 
  16   3   6     1478.73     1604.87     48.91 o 
  17   3   6        4.30       -6.12     13.72 o 
  18   3   6     1518.13     1544.94     59.35 o 
  19   3   6      107.88      148.14     26.88 o 
  20   3   6     1503.69     1545.37     61.63 o 
  21   3   6      348.02      374.76     38.37 o 
  22   3   6     1452.21     1510.00     65.34 o 
  23   3   6      269.68      340.44     48.83 o 
   0   4   6     2075.13     2027.52     36.20 o 
   1   4   6      558.35      503.97     17.08 o 
   2   4   6     2816.80     2741.91     33.61 o 
   3   4   6      129.23      162.66      9.94 o 
   4   4   6     1315.45     1353.37     24.90 o 
   5   4   6      379.76      399.41     19.73 o 
   6   4   6     1657.62     1841.39     33.11 o 
   7   4   6      852.74      791.25     31.72 o 
   8   4   6     4617.78     4823.04     70.49 o 
   9   4   6      810.01      840.75     29.63 o 
  10   4   6     2626.26     2633.58     51.44 o 
  11   4   6       24.65       46.76     12.78 o 
  12   4   6     1108.90     1142.03     35.43 o 
  13   4   6      401.72      424.24     29.27 o 
  14   4   6     1262.78     1280.55     44.96 o 
  15   4   6      153.10      149.89     21.84 o 
  16   4   6     1069.46     1037.23     49.15 o 
  17   4   6       22.41       30.57     16.93 o 
  18   4   6     2980.35     2988.75     94.60 o 
  19   4   6      687.30      645.15     39.15 o 
  20   4   6      408.07      428.59     41.51 o 
  21   4   6      180.07      190.39     44.14 o 
  22   4   6     1606.16     1410.94     67.88 o 
   0   5   6     2683.21     2442.47     51.22 o 
   1   5   6      319.23      277.76     16.01 o 
   2   5   6     2252.56     2206.89     38.33 o 
   3   5   6       87.86       50.81      9.21 o 
   4   5   6     1970.18     1743.86     31.48 o 
   5   5   6        4.13        8.02      8.51 o 
   6   5   6     4635.87     4826.85     72.47 o 
   7   5   6        5.81        0.99     10.35 o 
   8   5   6     1754.84     1710.52     48.09 o 
   9   5   6     1637.66     1651.72     42.55 o 
  10   5   6     5396.53     5429.08     82.30 o 
  11   5   6       51.82       52.57     21.47 o 
  12   5   6     1028.77     1175.12     57.36 o 
  13   5   6       67.46       61.23     18.50 o 
  14   5   6      584.50      564.16     35.39 o 
  15   5   6      488.45      534.78     40.62 o 
  16   5   6     2038.50     2075.45     62.68 o 
  17   5   6      225.87      226.18     28.73 o 
  18   5   6     1507.80     1371.35     55.64 o 
  19   5   6       43.42       65.01     23.03 o 
   0   6   6     2339.91     2276.36     58.28 o 
   1   6   6      807.60      727.30     27.03 o 
   2   6   6     3350.47     3134.58     55.86 o 
   3   6   6       90.82      111.39     15.70 o 
   4   6   6     2237.12     2176.13     54.73 o 
   5   6   6      528.49      543.01     25.87 o 
   6   6   6      749.68      833.72     37.69 o 
   7   6   6      315.86      294.49     26.47 o 
   8   6   6     2010.33     2074.41     67.25 o 
   9   6   6      566.58      570.99     34.18 o 
  10   6   6     1088.74     1032.55     43.62 o 
  11   6   6       27.75       -2.27     15.94 o 
  12   6   6      306.90      356.02     48.86 o 
  13   6   6      141.28      162.52     25.40 o 
  14   6   6      805.37      877.18     45.31 o 
  15   6   6       22.32        2.58     17.94 o 
  16   6   6      233.02      234.80     39.21 o 
   0   7   6      636.88      691.44     44.82 o 
   1   7   6      160.77      141.28     17.36 o 
   2   7   6      949.68      987.20     38.68 o 
   3   7   6       14.76       17.20     17.04 o 
   4   7   6      767.30      766.75     44.98 o 
   5   7   6       83.32       55.51     19.26 o 
   6   7   6     1619.77     1673.24     77.74 o 
   7   7   6        5.35       17.56     35.41 o 
   8   7   6      412.64      454.33     51.08 o 
   9   7   6      597.61      551.57     55.54 o 
  10   7   6     1773.31     1853.95    185.47 o 
  11   7   6       89.99       52.57     73.81 o 
  12   7   6     1183.96     1246.69     78.96 o 
   0   8   6      430.14      434.45    118.06 o 
   1   8   6      118.96      118.72     23.05 o 
   2   8   6      516.81      522.61     43.85 o 
   1   1   7      721.36      784.41     15.08 o 
   2   1   7     6849.10     6956.33     56.07 o 
   3   1   7      700.64      711.00     13.41 o 
   4   1   7        2.59        3.53      4.32 o 
   5   1   7     2878.67     3071.28     32.72 o 
   6   1   7      100.75       94.53      7.20 o 
   7   1   7     1184.06     1127.81     21.92 o 
   8   1   7     1820.49     1896.62     25.10 o 
   9   1   7     1727.43     1895.01     38.00 o 
  10   1   7      271.00      274.58     15.60 o 
  11   1   7     1398.24     1444.48     26.60 o 
  12   1   7       25.41       30.48      7.96 o 
  13   1   7      168.96      185.20     15.32 o 
  14   1   7      157.15      147.73     12.10 o 
  15   1   7      645.35      563.71     22.13 o 
  16   1   7     1100.58      966.34     32.10 o 
  17   1   7       18.93        2.71     11.20 o 
  18   1   7      116.38      123.56     17.89 o 
  19   1   7       69.61       66.94     15.33 o 
  20   1   7       69.65       85.61     18.94 o 
  21   1   7      116.86      103.85     30.16 o 
  22   1   7       16.73       44.54     20.32 o 
  23   1   7      217.92      200.93     31.09 o 
  24   1   7        0.97       -4.54     29.06 o 
   1   2   7     1414.74     1596.17     24.53 o 
   2   2   7     1532.65     1595.45     22.20 o 
   3   2   7      684.13      761.05     18.22 o 
   4   2   7       23.59       43.42      6.22 o 
   5   2   7      128.53      118.69      7.81 o 
   6   2   7      257.55      224.37      9.67 o 
   7   2   7      190.05      220.54      9.76 o 
   8   2   7      365.34      366.06     11.54 o 
   9   2   7      142.92      127.27     10.17 o 
  10   2   7     2896.78     2798.14     38.10 o 
  11   2   7      444.32      460.82     16.62 o 
  12   2   7       39.66       53.48      9.21 o 
  13   2   7      171.40      178.11     12.68 o 
  14   2   7      124.64      120.98     14.08 o 
  15   2   7       28.86       34.38     10.99 o 
  16   2   7        0.28      -17.79     12.16 o 
  17   2   7      176.15      186.79     21.84 o 
  18   2   7       13.07       -6.44     13.65 o 
  19   2   7        0.00       -4.25     16.24 o 
  20   2   7        2.63       16.96     19.20 o 
  21   2   7      246.52      166.16     28.20 o 
  22   2   7      127.70      151.34     35.84 o 
  23   2   7      138.51      137.07     35.84 o 
  24   2   7        1.03       -9.92     23.49 o 
   1   3   7     1769.09     1830.07     24.18 o 
   2   3   7      615.89      711.93     14.53 o 
   3   3   7      996.72      988.11     16.84 o 
   4   3   7     3347.28     3379.64     35.60 o 
   5   3   7     1457.90     1772.35     24.54 o 
   6   3   7      295.76      407.36     14.64 o 
   7   3   7       12.45        9.68      5.59 o 
   8   3   7      636.60      826.33     23.74 o 
   9   3   7     1578.87     1699.32     33.66 o 
  10   3   7      419.20      478.27     19.77 o 
  11   3   7     3046.12     2897.24     46.50 o 
  12   3   7       69.32       82.03     12.37 o 
  13   3   7      974.49      905.32     31.86 o 
  14   3   7      725.32      825.55     31.12 o 
  15   3   7      388.78      417.79     28.22 o 
  16   3   7      265.62      223.23     23.75 o 
  17   3   7      238.21      232.91     25.11 o 
  18   3   7      187.83      153.40     27.53 o 
  19   3   7      173.95      149.80     27.35 o 
  20   3   7       24.64        4.92     20.35 o 
  21   3   7        1.44       15.19     20.68 o 
  22   3   7       51.45        8.04     21.54 o 
  23   3   7       39.52       30.16     23.53 o 
   1   4   7       59.71       96.25     10.79 o 
   2   4   7        2.32       14.19      6.45 o 
   3   4   7     1512.63     1644.02     25.98 o 
   4   4   7      356.23      338.62     14.30 o 
   5   4   7      562.95      566.82     17.98 o 
   6   4   7       99.44       74.37     11.06 o 
   7   4   7      100.69      162.01     30.89 o 
   8   4   7       13.65       16.91     10.41 o 
   9   4   7        8.17       17.64     10.90 o 
  10   4   7      276.91      320.77     25.38 o 
  11   4   7        8.46        9.97     12.01 o 
  12   4   7      141.93      112.37     16.35 o 
  13   4   7      509.03      540.86     34.27 o 
  14   4   7      115.05      117.89     19.91 o 
  15   4   7      324.15      334.00     28.68 o 
  16   4   7      606.58      539.93     36.38 o 
  17   4   7       12.67       15.58     18.54 o 
  18   4   7      575.06      536.82     36.18 o 
  19   4   7       47.68       67.16     24.12 o 
  20   4   7      256.30      181.79     39.04 o 
  21   4   7        0.93      -13.58     22.29 o 
   1   5   7      286.69      333.40     16.85 o 
   2   5   7      138.47      148.28     13.37 o 
   3   5   7      592.28      628.01     20.13 o 
   4   5   7      145.88      145.97     12.19 o 
   5   5   7     1220.09     1287.85     33.15 o 
   6   5   7        4.64       12.24     10.07 o 
   7   5   7        0.10        5.85     10.83 o 
   8   5   7      429.27      433.16     24.85 o 
   9   5   7      220.24      195.46     19.58 o 
  10   5   7       13.53       32.18     13.35 o 
  11   5   7     1688.53     1549.86     43.34 o 
  12   5   7       25.95        8.68     14.61 o 
  13   5   7     1145.82     1036.80     44.31 o 
  14   5   7       39.13       17.90     17.12 o 
  15   5   7       51.35       12.51     17.89 o 
  16   5   7       93.12      122.53     28.76 o 
  17   5   7       53.28       63.54     21.71 o 
  18   5   7        1.31      -13.17     17.67 o 
  19   5   7      189.52      170.08     29.09 o 
   1   6   7        0.03       12.47     10.47 o 
   2   6   7      123.67      117.07     19.35 o 
   3   6   7       34.72        1.43     12.01 o 
   4   6   7      202.45      167.51     22.61 o 
   5   6   7      177.30      119.69     18.08 o 
   6   6   7      112.52      104.97     19.25 o 
   7   6   7        0.02      -12.61     12.70 o 
   8   6   7       31.04       30.31     16.32 o 
   9   6   7       97.77      124.61     20.40 o 
  10   6   7      140.57      166.89     25.28 o 
  11   6   7       21.46       50.46     19.10 o 
  12   6   7       74.47       70.47     20.08 o 
  13   6   7        8.83        2.79     18.20 o 
  14   6   7       32.12       64.89     21.72 o 
  15   6   7       13.84       -9.05     17.84 o 
  16   6   7       50.27       37.15     21.30 o 
   1   7   7       17.89       10.29     13.33 o 
   2   7   7      110.70      106.41     19.33 o 
   3   7   7      356.74      319.67     31.15 o 
   4   7   7       94.75       64.08     39.52 o 
   5   7   7      243.73      227.39     27.52 o 
   6   7   7        1.51       18.72     19.94 o 
   7   7   7      103.06       88.24     25.21 o 
   8   7   7        1.14      -26.16     21.25 o 
   9   7   7       53.14       10.80     27.06 o 
  10   7   7       77.60       52.22     31.01 o 
  11   7   7       76.96       87.82     26.44 o 
   0   0   8     1154.31     1006.37     43.72 o 
   1   0   8        2.08       -2.44      6.35 o 
   2   0   8     4950.33     5123.76     63.95 o 
   3   0   8    11230.64    11817.80    123.45 o 
   4   0   8     3268.90     2922.85     55.17 o 
   5   0   8      164.30      113.80     11.06 o 
   6   0   8    47033.89    46271.12    430.45 o 
   7   0   8     1304.18     1585.77     33.29 o 
   8   0   8     6293.17     6178.79     78.16 o 
   9   0   8     2265.77     2163.85     40.41 o 
  10   0   8     4195.74     4181.29     61.34 o 
  11   0   8      988.39     1067.64     44.68 o 
  12   0   8     5291.00     5821.76     97.25 o 
  13   0   8      490.82      424.72     26.94 o 
  14   0   8       88.65      146.05     20.39 o 
  15   0   8      100.16       73.06     17.72 o 
  16   0   8       43.28       17.44     23.26 o 
  17   0   8        8.39       23.10     14.58 o 
  18   0   8      201.07      188.53     29.92 o 
  19   0   8        1.39        8.63     15.82 o 
  20   0   8      725.35      823.44     54.08 o 
  21   0   8      313.23      332.85     40.10 o 
  22   0   8      937.04     1035.39     62.83 o 
  23   0   8      100.08       41.00     26.04 o 
  24   0   8      928.03     1128.63    100.95 o 
   0   1   8     2000.47     2456.02     58.03 o 
   1   1   8      146.50       66.18      6.51 o 
   2   1   8     3052.98     3032.67     30.98 o 
   3   1   8    13814.55    13241.13    106.76 o 
   4   1   8      824.29      622.92     14.62 o 
   5   1   8    11021.44    10419.25     85.89 o 
   6   1   8     6221.02     6815.73     58.66 o 
   7   1   8    14085.96    12886.39     95.93 o 
   8   1   8     1156.99     1038.77     22.82 o 
   9   1   8    13710.04    13139.99     98.74 o 
  10   1   8     4661.19     4720.57     52.63 o 
  11   1   8     5795.47     5367.95     58.16 o 
  12   1   8     2010.21     2080.59     33.84 o 
  13   1   8     5204.52     5209.48     59.13 o 
  14   1   8       35.33       38.54     10.69 o 
  15   1   8     2049.27     2009.14     39.65 o 
  16   1   8      606.60      707.01     33.53 o 
  17   1   8     2138.92     2210.04     43.62 o 
  18   1   8       79.58       90.72     16.07 o 
  19   1   8     3425.19     3490.56     70.68 o 
  20   1   8      118.48      154.05     22.76 o 
  21   1   8     4114.80     4057.77     97.66 o 
  22   1   8       63.11       71.20     22.84 o 
  23   1   8     3950.09     4074.80    102.67 o 
  24   1   8      513.76      407.42     49.47 o 
   0   2   8      325.33      555.13     20.26 o 
   1   2   8     1545.84     1592.00     23.63 o 
   2   2   8      140.96      117.98     10.60 o 
   3   2   8        5.20        8.39      4.47 o 
   4   2   8      296.87      253.85     11.34 o 
   5   2   8        0.76        0.28      4.95 o 
   6   2   8     9498.81     9533.02     76.66 o 
   7   2   8     1402.33     1398.35     22.67 o 
   8   2   8     4452.85     4308.18     49.26 o 
   9   2   8     5973.82     6086.95     74.36 o 
  10   2   8     2928.06     2818.82     39.50 o 
  11   2   8      928.42      976.66     29.83 o 
  12   2   8     1615.92     1620.05     30.52 o 
  13   2   8       44.76       72.97     11.61 o 
  14   2   8      185.47      215.71     16.16 o 
  15   2   8      118.20      139.16     14.75 o 
  16   2   8      479.92      500.24     25.75 o 
  17   2   8      144.39      146.85     23.74 o 
  18   2   8      649.51      716.39     35.74 o 
  19   2   8       20.72       28.75     19.78 o 
  20   2   8     1797.67     1763.20     64.77 o 
  21   2   8       24.10       12.75     25.23 o 
  22   2   8     1436.09     1314.44     70.61 o 
  23   2   8      172.16      162.83     84.43 o 
   0   3   8      549.38      500.55     20.93 o 
   1   3   8     8198.84     7497.34     65.28 o 
   2   3   8      590.46      553.24     14.04 o 
   3   3   8    10940.22    10672.88     79.61 o 
   4   3   8      597.87      601.97     15.32 o 
   5   3   8    12956.07    12904.42    102.34 o 
   6   3   8      678.00      695.02     17.13 o 
   7   3   8    14707.62    14415.08    130.06 o 
   8   3   8      307.97      312.15     17.19 o 
   9   3   8    11357.37    11316.48    110.32 o 
  10   3   8      554.77      566.42     21.66 o 
  11   3   8     4708.69     4801.29     63.71 o 
  12   3   8     1726.80     1803.11     37.68 o 
  13   3   8     1942.94     2002.88     46.04 o 
  14   3   8     1097.75     1088.43     35.23 o 
  15   3   8     1139.46     1166.70     41.84 o 
  16   3   8      519.00      524.63     31.97 o 
  17   3   8     1712.73     1814.74     53.90 o 
  18   3   8      437.68      441.47     38.19 o 
  19   3   8     2302.98     2148.97     72.86 o 
  20   3   8      504.40      484.07     45.50 o 
  21   3   8     2263.29     2008.59     73.45 o 
  22   3   8      238.84      296.03     65.10 o 
   0   4   8       92.89       69.94     12.66 o 
   1   4   8      492.20      446.99     15.24 o 
   2   4   8       68.37       60.12      8.08 o 
   3   4   8      102.91       76.43      8.72 o 
   4   4   8     1837.11     1795.42     29.39 o 
   5   4   8      491.68      464.25     16.77 o 
   6   4   8      597.26      552.68     20.07 o 
   7   4   8       39.20       31.97     10.32 o 
   8   4   8     3516.04     3443.93     59.59 o 
   9   4   8      104.72      120.85     15.67 o 
  10   4   8     2744.14     2705.70     53.71 o 
  11   4   8      104.51       77.38     24.89 o 
  12   4   8      242.41      212.18     22.28 o 
  13   4   8      554.06      558.91     28.32 o 
  14   4   8      119.05      134.79     21.43 o 
  15   4   8      374.57      418.97     42.12 o 
  16   4   8      262.88      316.58     28.79 o 
  17   4   8       18.02       32.87     17.40 o 
  18   4   8      392.86      380.09     65.93 o 
  19   4   8       40.79       62.09     23.90 o 
  20   4   8      413.69      376.40     40.79 o 
  21   4   8      294.86      253.54     37.02 o 
   0   5   8     2245.41     2206.53     58.22 o 
   1   5   8     2495.81     2727.54     41.31 o 
   2   5   8      155.90      136.78     13.60 o 
   3   5   8     1536.63     1593.71     36.70 o 
   4   5   8      395.43      374.64     18.63 o 
   5   5   8     2670.75     2698.16     48.89 o 
   6   5   8      450.22      387.68     21.76 o 
   7   5   8     3709.97     4017.22     76.39 o 
   8   5   8     2753.16     2634.45     54.92 o 
   9   5   8     3759.51     3492.39     67.09 o 
  10   5   8      319.68      297.42     23.39 o 
  11   5   8     3469.78     3417.20     65.41 o 
  12   5   8       28.88       35.32     17.34 o 
  13   5   8     1583.01     1581.34     52.35 o 
  14   5   8       71.66       77.43     22.23 o 
  15   5   8     1698.10     1745.60     80.94 o 
  16   5   8       97.01      107.90     23.46 o 
  17   5   8     1371.46     1503.41     56.76 o 
  18   5   8      486.99      592.48     40.68 o 
  19   5   8      968.16     1032.58     50.96 o 
   0   6   8     2192.78     2123.74     67.17 o 
   1   6   8      816.81      839.84     31.81 o 
   2   6   8      859.40      929.54     36.05 o 
   3   6   8       24.63       15.25     15.19 o 
   4   6   8     2156.58     2099.33     51.68 o 
   5   6   8      345.95      360.32     25.88 o 
   6   6   8       40.26       14.83     16.10 o 
   7   6   8       69.45       42.83     19.96 o 
   8   6   8      892.56      933.32     41.67 o 
   9   6   8       61.55       48.30     16.20 o 
  10   6   8      713.08      719.75     38.51 o 
  11   6   8       20.70       13.28     17.00 o 
  12   6   8      114.60       76.43     20.59 o 
  13   6   8       94.93       81.31     21.04 o 
  14   6   8      429.95      424.46     35.80 o 
  15   6   8      146.92      170.97     27.35 o 
   0   7   8      765.30      750.27     47.63 o 
   1   7   8     1583.45     1571.90     50.05 o 
   2   7   8      344.25      429.79     30.55 o 
   3   7   8      956.72      886.95     44.74 o 
   4   7   8      778.87      768.97     42.46 o 
   5   7   8      870.69      924.46     46.40 o 
   6   7   8       21.58        5.74     20.39 o 
   7   7   8      979.88      999.20     67.77 o 
   8   7   8       69.10       55.69     24.40 o 
   9   7   8      694.48      640.88     59.00 o 
  10   7   8        9.31      -35.76     39.55 o 
  11   7   8     1012.83     1148.56     60.25 o 
   1   1   9      505.75      522.55     14.33 o 
   2   1   9        2.42       -1.50      4.35 o 
   3   1   9       30.74       25.82      5.40 o 
   4   1   9       12.89       23.41      5.98 o 
   5   1   9      393.09      457.47     13.83 o 
   6   1   9       20.13        2.14      5.33 o 
   7   1   9      402.57      394.43     20.01 o 
   8   1   9      160.08      172.98     10.04 o 
   9   1   9     1311.52     1222.80     22.07 o 
  10   1   9      588.80      676.23     19.92 o 
  11   1   9     1529.40     1536.06     29.33 o 
  12   1   9      516.17      523.31     18.63 o 
  13   1   9     1168.40     1232.37     27.32 o 
  14   1   9       11.30        4.33      9.70 o 
  15   1   9      249.44      246.44     17.65 o 
  16   1   9       26.11       12.98     10.69 o 
  17   1   9       43.21       36.73     11.96 o 
  18   1   9       78.67       48.08     14.47 o 
  19   1   9       51.86       28.11     16.13 o 
  20   1   9       84.30       61.88     18.77 o 
  21   1   9        4.61      -10.77     14.95 o 
  22   1   9        5.76       18.75     19.22 o 
  23   1   9       70.38       65.54     24.37 o 
  24   1   9        4.90       15.86     25.86 o 
   1   2   9       11.64       14.36      5.77 o 
   2   2   9     3032.35     3343.73     35.80 o 
   3   2   9      732.50      923.82     17.90 o 
   4   2   9     3601.70     4006.08     40.38 o 
   5   2   9     6543.69     6697.62     60.40 o 
   6   2   9        7.84       20.40      6.32 o 
   7   2   9       45.36       32.28      6.88 o 
   8   2   9     1220.87     1238.43     25.48 o 
   9   2   9      108.77      146.50     11.53 o 
  10   2   9     2576.26     2528.69     38.22 o 
  11   2   9      173.88      205.53     13.64 o 
  12   2   9      152.44      153.62     12.61 o 
  13   2   9      143.21      151.08     14.93 o 
  14   2   9      447.27      427.83     21.20 o 
  15   2   9       54.57       52.07     12.22 o 
  16   2   9       61.73       44.27     13.77 o 
  17   2   9        0.47      -12.47     12.84 o 
  18   2   9      253.77      285.38     33.99 o 
  19   2   9        1.00       -0.81     17.01 o 
  20   2   9      113.58       88.99     24.61 o 
  21   2   9       46.17       25.45     26.72 o 
  22   2   9      156.20      161.11     37.33 o 
  23   2   9       67.67       31.91     30.29 o 
   1   3   9      358.50      327.49     13.83 o 
   2   3   9      271.09      301.52     14.37 o 
   3   3   9      433.15      491.78     13.30 o 
   4   3   9     2200.98     2362.66     30.76 o 
   5   3   9       16.23       23.54      8.64 o 
   6   3   9     1864.17     1957.83     29.28 o 
   7   3   9      407.16      491.83     20.15 o 
   8   3   9       82.26      123.53     13.03 o 
   9   3   9      647.35      714.10     24.26 o 
  10   3   9       87.26       83.71     12.60 o 
  11   3   9     1749.19     1545.74     42.50 o 
  12   3   9       78.81       79.43     13.87 o 
  13   3   9        8.25       -0.82     10.14 o 
  14   3   9      259.06      251.28     26.70 o 
  15   3   9      595.77      654.28     29.92 o 
  16   3   9      222.28      250.02     25.52 o 
  17   3   9        0.34       11.52     17.66 o 
  18   3   9        1.70       -5.85     18.03 o 
  19   3   9      518.40      640.55     45.42 o 
  20   3   9      142.89      119.11     28.00 o 
  21   3   9       39.76       26.41     21.83 o 
  22   3   9       46.20        5.15     22.26 o 
   1   4   9       16.23        6.42      7.00 o 
   2   4   9     3529.86     3536.14     44.55 o 
   3   4   9     1051.81     1069.28     25.39 o 
   4   4   9      343.89      309.01     14.90 o 
   5   4   9      254.81      249.03     14.03 o 
   6   4   9     2223.37     2132.31     37.70 o 
   7   4   9      763.84      801.78     26.66 o 
   8   4   9     1472.79     1509.51     42.14 o 
   9   4   9        0.65       -6.16     10.36 o 
  10   4   9     2081.82     2242.02     49.57 o 
  11   4   9      244.65      268.07     21.65 o 
  12   4   9      260.61      243.64     21.45 o 
  13   4   9      261.23      195.96     20.26 o 
  14   4   9        7.38       10.34     14.72 o 
  15   4   9       14.58       -8.44     17.87 o 
  16   4   9      203.42      206.66     26.07 o 
  17   4   9       75.63       40.80     18.56 o 
  18   4   9      111.36       94.13     26.18 o 
  19   4   9        8.48       -6.97     20.50 o 
  20   4   9       72.56       81.97     26.66 o 
   1   5   9        0.66       -0.34      8.40 o 
   2   5   9       90.39       96.29     12.34 o 
   3   5   9       65.99       70.52     12.98 o 
   4   5   9       38.36       32.63     11.88 o 
   5   5   9       47.82       47.31     12.66 o 
   6   5   9       20.01       33.13     12.19 o 
   7   5   9        5.82       -1.82     11.87 o 
   8   5   9        0.77       22.50     12.95 o 
   9   5   9      288.53      280.54     25.23 o 
  10   5   9       60.15       43.62     15.15 o 
  11   5   9      643.79      670.61     32.48 o 
  12   5   9      263.73      249.32     26.53 o 
  13   5   9       34.53       24.38     20.91 o 
  14   5   9      108.23       96.78     21.86 o 
  15   5   9        4.11      -13.87     15.68 o 
  16   5   9      110.51      112.40     23.78 o 
  17   5   9        2.13      -24.51     16.34 o 
  18   5   9        0.10      -25.28     18.03 o 
   1   6   9        0.11       -9.12     11.09 o 
   2   6   9      113.88       90.47     16.79 o 
   3   6   9       32.44       53.34     18.14 o 
   4   6   9       64.43       81.61     16.30 o 
   5   6   9       87.91      125.80     19.13 o 
   6   6   9        0.32      -13.59     13.97 o 
   7   6   9        5.40        6.84     15.56 o 
   8   6   9        5.29       -2.95     15.21 o 
   9   6   9        2.96       16.87     17.19 o 
  10   6   9        0.23      -11.66     13.43 o 
  11   6   9        0.04        2.76     15.58 o 
  12   6   9        1.17      -23.89     15.93 o 
  13   6   9       17.31      -12.49     16.30 o 
  14   6   9       32.37        3.58     19.26 o 
  15   6   9        0.18      -17.34     19.50 o 
   1   7   9       45.13       25.11     22.82 o 
   2   7   9       10.44        9.83     15.37 o 
   3   7   9       49.82       36.64     19.10 o 
   4   7   9       17.18       29.59     19.58 o 
   5   7   9       20.29       21.83     19.17 o 
   6   7   9       44.22       29.13     22.80 o 
   7   7   9        9.14      -17.31     20.93 o 
   8   7   9      100.79      110.49     27.74 o 
   9   7   9       16.86       47.10     31.19 o 
  10   7   9        0.03       30.18     24.00 o 
   0   0  10    11218.66    11193.40    213.24 o 
   1   0  10     1307.25     1436.03     33.32 o 
   2   0  10     3958.91     3430.35     65.61 o 
   3   0  10      943.17     1061.28     36.74 o 
   4   0  10    19286.24    19725.89    196.13 o 
   5   0  10     5554.76     5271.18     73.07 o 
   6   0  10       13.05       36.62     10.01 o 
   7   0  10     5089.94     4987.28     81.29 o 
   8   0  10     1316.93     1287.69     32.87 o 
   9   0  10     2264.84     2128.91     43.54 o 
  10   0  10      216.27      203.02     16.38 o 
  11   0  10     5177.72     4775.08     92.90 o 
  12   0  10       77.84       24.09     13.93 o 
  13   0  10      263.51      240.22     24.06 o 
  14   0  10      878.74      882.37     39.93 o 
  15   0  10      495.61      506.21     33.20 o 
  16   0  10      852.03      838.89     41.85 o 
  17   0  10       14.14       -2.35     16.66 o 
  18   0  10      181.11      134.49     24.59 o 
  19   0  10        3.91        9.70     17.13 o 
  20   0  10      570.63      544.12     50.41 o 
  21   0  10      566.65      624.51     51.12 o 
  22   0  10      548.05      522.63     75.67 o 
  23   0  10        4.00        4.85     35.01 o 
   0   1  10       35.24       11.75      8.68 o 
   1   1  10     2597.50     2390.02     32.47 o 
   2   1  10     2223.21     2305.26     30.29 o 
   3   1  10     5769.97     5508.87     52.10 o 
   4   1  10     3704.81     3729.10     41.30 o 
   5   1  10     4686.61     4658.12     47.93 o 
   6   1  10      960.10      823.39     18.84 o 
   7   1  10    13374.26    12892.57     99.95 o 
   8   1  10     5366.94     4935.24     57.15 o 
   9   1  10     4977.84     4825.39     55.49 o 
  10   1  10     6460.89     6415.67     74.20 o 
  11   1  10     4181.18     4082.73     56.80 o 
  12   1  10      736.44      699.24     24.39 o 
  13   1  10    10956.16    10771.93    110.30 o 
  14   1  10     2644.31     2585.05     46.46 o 
  15   1  10     2495.43     2495.10     50.10 o 
  16   1  10      224.66      266.86     20.80 o 
  17   1  10     1606.52     1838.17     41.71 o 
  18   1  10     2443.96     2312.07     48.56 o 
  19   1  10     1886.95     2046.95     57.75 o 
  20   1  10      481.61      479.17     33.31 o 
  21   1  10     2109.60     2082.20     61.29 o 
  22   1  10      763.32      873.04     50.92 o 
  23   1  10     1966.47     2158.93    105.81 o 
   0   2  10      541.51      588.11     23.39 o 
   1   2  10     2841.08     2776.90     35.23 o 
   2   2  10       16.76        7.49      5.46 o 
   3   2  10       51.80       29.21      6.36 o 
   4   2  10     1577.87     1606.74     25.98 o 
   5   2  10      790.40      729.62     21.46 o 
   6   2  10      436.01      397.87     16.09 o 
   7   2  10      240.02      231.92     14.79 o 
   8   2  10     1513.71     1443.11     39.04 o 
   9   2  10        9.42        1.08      7.54 o 
  10   2  10     1137.98     1027.96     25.13 o 
  11   2  10      485.80      467.17     22.39 o 
  12   2  10       87.57       87.87     11.41 o 
  13   2  10        8.76      -10.56      9.26 o 
  14   2  10       20.31       48.42     11.58 o 
  15   2  10      740.66      729.27     30.59 o 
  16   2  10      316.12      378.09     24.83 o 
  17   2  10      293.65      262.11     33.50 o 
  18   2  10      389.91      406.21     33.82 o 
  19   2  10      157.54      144.60     21.91 o 
  20   2  10      498.33      487.10     40.96 o 
  21   2  10      359.22      370.55     39.07 o 
  22   2  10      467.06      441.62     66.57 o 
  23   2  10       74.84       66.82     31.43 o 
   0   3  10     5578.73     5695.34    104.39 o 
   1   3  10     4039.98     4023.53     48.47 o 
   2   3  10     4398.24     4517.64     46.49 o 
   3   3  10     5677.34     5675.88     54.00 o 
   4   3  10     3707.14     3623.33     40.88 o 
   5   3  10     7273.43     7316.38     64.34 o 
   6   3  10     2893.92     2803.60     45.88 o 
   7   3  10    10015.02     9591.44     99.63 o 
   8   3  10     1955.37     1988.64     39.24 o 
   9   3  10    10540.99    10007.59    122.57 o 
  10   3  10     1174.89     1176.63     31.05 o 
  11   3  10     4634.70     4566.41     64.37 o 
  12   3  10     1464.75     1372.16     34.68 o 
  13   3  10     1103.73     1061.20     35.37 o 
  14   3  10     1390.04     1423.83     49.56 o 
  15   3  10     1588.15     1627.40     53.48 o 
  16   3  10     1025.04      969.65     41.77 o 
  17   3  10     1621.25     1669.76     67.20 o 
  18   3  10      608.58      623.98     44.58 o 
  19   3  10     1499.12     1570.69     63.81 o 
  20   3  10      453.54      507.32     43.53 o 
  21   3  10     1401.95     1446.96     66.97 o 
   0   4  10       39.69       24.62     11.00 o 
   1   4  10       84.88       86.48     12.18 o 
   2   4  10      629.42      632.80     19.91 o 
   3   4  10      611.15      658.22     20.34 o 
   4   4  10        8.36        3.94      7.65 o 
   5   4  10      163.12      159.08     13.79 o 
   6   4  10      468.70      491.19     20.50 o 
   7   4  10      354.66      395.75     20.62 o 
   8   4  10      213.88      218.96     17.30 o 
   9   4  10      253.06      238.53     20.76 o 
  10   4  10       86.28       91.19     24.38 o 
  11   4  10      101.80      118.67     17.04 o 
  12   4  10      191.86      159.98     19.28 o 
  13   4  10     1042.90     1052.98     38.01 o 
  14   4  10      110.70      131.10     19.40 o 
  15   4  10       34.75       54.16     18.47 o 
  16   4  10       47.95       60.52     19.55 o 
  17   4  10       97.69       63.20     25.15 o 
  18   4  10      150.38      103.06     26.08 o 
  19   4  10      142.94      142.02     30.05 o 
  20   4  10      262.55      273.72     37.75 o 
   0   5  10      666.89      606.94     50.54 o 
   1   5  10     3488.41     3399.97     51.47 o 
   2   5  10      434.17      447.74     20.55 o 
   3   5  10     3604.07     3489.47     57.37 o 
   4   5  10      770.72      780.76     29.30 o 
   5   5  10     2915.31     2998.58     60.35 o 
   6   5  10     1986.25     1954.05     43.83 o 
   7   5  10      511.64      546.99     28.34 o 
   8   5  10      862.47      941.83     35.71 o 
   9   5  10     1459.31     1521.52     61.17 o 
  10   5  10      295.94      411.97     26.94 o 
  11   5  10     2879.78     2798.36     61.30 o 
  12   5  10     2106.01     2260.92     57.14 o 
  13   5  10      677.34      757.79     41.08 o 
  14   5  10      272.87      282.14     29.66 o 
  15   5  10     2634.58     2663.91     72.40 o 
  16   5  10      931.56      940.87     80.05 o 
  17   5  10     1344.90     1434.19     57.52 o 
   0   6  10        4.57       -2.77     16.85 o 
   1   6  10      212.85      229.06     22.85 o 
   2   6  10      740.58      741.19     38.95 o 
   3   6  10     1023.66      957.40     43.22 o 
   4   6  10       58.01       72.84     21.45 o 
   5   6  10       47.33       22.61     15.01 o 
   6   6  10      556.98      560.28     34.79 o 
   7   6  10      228.48      210.32     25.62 o 
   8   6  10      391.12      472.88     34.13 o 
   9   6  10      267.48      294.10     29.41 o 
  10   6  10      113.35      115.43     20.04 o 
  11   6  10        7.44       -6.93     18.55 o 
  12   6  10      337.27      361.12     37.70 o 
  13   6  10      587.90      517.06     37.95 o 
  14   6  10       28.60       87.32     23.67 o 
   0   7  10      877.14      980.22     69.39 o 
   1   7  10     1332.41     1269.96     47.48 o 
   2   7  10      581.65      685.08     37.30 o 
   3   7  10      699.92      716.86     45.57 o 
   4   7  10      191.81      274.70     31.06 o 
   5   7  10      926.52      985.05    107.27 o 
   6   7  10      315.90      287.81     37.10 o 
   7   7  10     1068.50     1059.97    127.09 o 
   8   7  10      155.48      162.77     36.75 o 
   1   1  11        1.04        7.93      5.95 o 
   2   1  11        1.56        1.96      4.90 o 
   3   1  11       41.47       41.75      6.48 o 
   4   1  11      767.78      817.63     22.38 o 
   5   1  11     1307.10     1414.24     25.12 o 
   6   1  11       10.48        7.25      6.43 o 
   7   1  11        4.38       -4.26      6.24 o 
   8   1  11       49.59       38.79      7.85 o 
   9   1  11      163.40      196.77     13.38 o 
  10   1  11      388.41      379.70     17.12 o 
  11   1  11      464.98      432.11     18.27 o 
  12   1  11      270.05      306.35     23.45 o 
  13   1  11      407.24      385.27     24.54 o 
  14   1  11      579.59      598.35     24.79 o 
  15   1  11      510.17      474.56     23.49 o 
  16   1  11       51.11       73.85     14.25 o 
  17   1  11      102.81       94.25     15.51 o 
  18   1  11      100.41      104.91     18.92 o 
  19   1  11       22.44       18.82     15.57 o 
  20   1  11       49.59       13.32     17.05 o 
  21   1  11       22.93        2.33     18.52 o 
  22   1  11       13.84        9.91     20.53 o 
  23   1  11        1.68       20.96     32.74 o 
   1   2  11       84.77      133.44     11.15 o 
   2   2  11      205.21      180.77     10.64 o 
   3   2  11       23.51       31.08      6.84 o 
   4   2  11      100.52      136.54     10.21 o 
   5   2  11     2380.89     2483.73     49.28 o 
   6   2  11      153.95      170.25     11.35 o 
   7   2  11       85.61       83.43      9.43 o 
   8   2  11      235.78      237.56     14.37 o 
   9   2  11     1186.34     1107.84     26.34 o 
  10   2  11       17.18       12.76      8.67 o 
  11   2  11      136.14      158.15     13.60 o 
  12   2  11      338.02      284.79     16.86 o 
  13   2  11      342.97      348.16     20.54 o 
  14   2  11      277.56      277.56     19.50 o 
  15   2  11     1684.36     1531.42     42.53 o 
  16   2  11      403.46      332.05     24.46 o 
  17   2  11        7.37       23.83     15.14 o 
  18   2  11       38.06       -1.10     14.47 o 
  19   2  11       21.38       -0.10     21.33 o 
  20   2  11       21.71       23.75     23.58 o 
  21   2  11       20.65       26.00     22.68 o 
  22   2  11        1.73       27.29     24.79 o 
   1   3  11      183.09      181.79     12.02 o 
   2   3  11      132.76      190.99     11.93 o 
   3   3  11       55.31       64.41      8.67 o 
   4   3  11       11.24        6.85      6.84 o 
   5   3  11     1629.14     1594.26     26.84 o 
   6   3  11     1697.05     1774.16     33.05 o 
   7   3  11      426.70      383.86     22.24 o 
   8   3  11      237.88      314.37     19.03 o 
   9   3  11      345.63      296.18     19.24 o 
  10   3  11     1373.34     1376.66     34.82 o 
  11   3  11     1452.47     1446.46     35.64 o 
  12   3  11      213.27      207.92     18.06 o 
  13   3  11     3686.51     3622.57     59.42 o 
  14   3  11      803.80      827.37     58.03 o 
  15   3  11       50.03       39.16     15.08 o 
  16   3  11       16.39       10.00     18.40 o 
  17   3  11      206.80      196.18     29.65 o 
  18   3  11       14.79       -1.67     21.86 o 
  19   3  11      186.42      187.96     31.90 o 
  20   3  11        0.31       -4.70     20.77 o 
  21   3  11       93.34      108.60     28.28 o 
   1   4  11      126.44      146.56     11.85 o 
   2   4  11      210.63      207.92     13.88 o 
   3   4  11       24.27       48.11      9.60 o 
   4   4  11       37.61       52.69      9.82 o 
   5   4  11      822.17      727.73     24.07 o 
   6   4  11        0.40       -8.89      8.37 o 
   7   4  11        1.47      -11.67      9.11 o 
   8   4  11       75.93      128.59     15.35 o 
   9   4  11        0.61        4.70     11.99 o 
  10   4  11       89.83       94.85     17.05 o 
  11   4  11     1195.70     1079.51     37.93 o 
  12   4  11      314.10      308.93     24.32 o 
  13   4  11        1.25       -0.69     13.57 o 
  14   4  11      794.62      783.51     38.50 o 
  15   4  11      247.41      203.83     33.85 o 
  16   4  11        8.60       -3.71     15.49 o 
  17   4  11       63.92       83.80     25.41 o 
  18   4  11        8.16       26.48     21.99 o 
  19   4  11        2.94        7.72     22.29 o 
   1   5  11        2.29      -11.10      9.05 o 
   2   5  11      185.84      178.48     16.11 o 
   3   5  11       14.25       31.79     13.54 o 
   4   5  11       80.70       86.89     15.64 o 
   5   5  11      403.72      405.92     23.40 o 
   6   5  11      253.83      242.60     22.54 o 
   7   5  11        5.23       -4.69     12.65 o 
   8   5  11      272.87      301.04     26.93 o 
   9   5  11        4.14      -11.81     11.79 o 
  10   5  11       23.20       16.69     14.19 o 
  11   5  11      263.87      248.53     24.10 o 
  12   5  11      121.66      105.36     21.72 o 
  13   5  11      298.31      314.74     38.57 o 
  14   5  11        4.08      -24.07     16.05 o 
  15   5  11       50.87       43.42     19.69 o 
  16   5  11        0.31        8.39     18.75 o 
  17   5  11       29.94       49.55     21.23 o 
   1   6  11        0.28       -4.03     11.52 o 
   2   6  11      122.78      102.17     30.44 o 
   3   6  11       11.52       11.38     13.89 o 
   4   6  11        0.43       11.71     14.30 o 
   5   6  11       78.82       57.96     16.92 o 
   6   6  11        0.02       13.20     15.98 o 
   7   6  11      141.39      123.59     22.47 o 
   8   6  11        7.35       18.23     17.08 o 
   9   6  11        4.66       -0.81     17.24 o 
  10   6  11       28.54       10.54     17.58 o 
  11   6  11       39.71       55.78     20.48 o 
  12   6  11        5.28       -9.57     16.48 o 
  13   6  11       91.04       95.00     24.20 o 
   1   7  11        0.11       18.92     16.62 o 
   2   7  11        3.45       12.36     16.20 o 
   3   7  11       27.47       54.50     21.72 o 
   4   7  11       13.94       13.65     19.91 o 
   5   7  11       17.44        4.16     19.02 o 
   6   7  11      112.95      144.99     31.08 o 
   7   7  11       10.12       -9.78     20.24 o 
   0   0  12      140.13      183.75     25.95 o 
   1   0  12    16976.81    16775.29    177.32 o 
   2   0  12       38.26       17.92      9.81 o 
   3   0  12     9866.21     9583.99    115.89 o 
   4   0  12       93.96      111.63     14.37 o 
   5   0  12       15.16       14.64     10.13 o 
   6   0  12      428.24      367.70     23.08 o 
   7   0  12      675.01      682.16     27.19 o 
   8   0  12      387.87      297.52     19.98 o 
   9   0  12       43.47       44.12     16.97 o 
  10   0  12       49.09       33.49     14.60 o 
  11   0  12       14.55       30.28     14.83 o 
  12   0  12     1452.28     1379.23     74.02 o 
  13   0  12      453.20      543.03     34.27 o 
  14   0  12     3669.02     3645.72     83.17 o 
  15   0  12      563.68      695.68     39.30 o 
  16   0  12       12.22      -15.37     14.00 o 
  17   0  12     3101.83     2914.51     78.53 o 
  18   0  12       46.98       76.16     22.31 o 
  19   0  12      714.90      620.24     41.63 o 
  20   0  12      381.61      476.70     38.93 o 
  21   0  12      231.67      213.32     60.21 o 
  22   0  12        2.50       13.71     26.54 o 
   0   1  12     6679.13     6399.18     88.07 o 
   1   1  12      158.48      167.17     11.34 o 
   2   1  12    12544.57    11587.11     88.34 o 
   3   1  12      767.87      807.87     18.34 o 
   4   1  12     2715.08     2451.26     34.96 o 
   5   1  12      356.88      384.99     16.80 o 
   6   1  12     4715.00     4618.89     52.69 o 
   7   1  12      103.96      103.93     10.68 o 
   8   1  12     8322.50     8233.56     75.40 o 
   9   1  12      931.86      992.90     25.40 o 
  10   1  12     2607.29     2620.53     41.65 o 
  11   1  12     1495.75     1657.66     33.34 o 
  12   1  12    13522.81    13040.00    129.13 o 
  13   1  12     1069.16     1066.26     31.67 o 
  14   1  12      990.48     1123.09     32.61 o 
  15   1  12      374.87      436.32     24.89 o 
  16   1  12     9264.58     8771.80    103.29 o 
  17   1  12        9.43        9.49     14.43 o 
  18   1  12     3069.06     3083.60     64.75 o 
  19   1  12       11.48      -10.28     14.24 o 
  20   1  12     1318.84     1383.58     51.66 o 
  21   1  12       74.32       59.60     20.32 o 
  22   1  12     1591.55     1544.52     56.71 o 
   0   2  12      624.78      507.46     24.09 o 
   1   2  12     1286.99     1294.23     25.41 o 
   2   2  12      862.64      879.96     19.88 o 
   3   2  12     1708.25     1677.73     27.69 o 
   4   2  12      238.87      225.62     12.08 o 
   5   2  12      185.02      156.22     11.62 o 
   6   2  12      680.90      697.45     19.82 o 
   7   2  12      140.87      179.01     14.93 o 
   8   2  12      715.31      689.43     38.45 o 
   9   2  12       21.07       29.64      9.42 o 
  10   2  12       20.38       22.86     10.34 o 
  11   2  12      463.18      495.28     21.55 o 
  12   2  12        7.51       -2.43      9.06 o 
  13   2  12     1459.99     1370.42     35.66 o 
  14   2  12      288.77      260.26     22.37 o 
  15   2  12      666.18      666.75     32.43 o 
  16   2  12       14.98       13.30     13.72 o 
  17   2  12      806.78      758.97     48.52 o 
  18   2  12      151.17      107.86     39.82 o 
  19   2  12      430.50      479.36     34.13 o 
  20   2  12      166.69      107.13     35.03 o 
  21   2  12      362.59      386.64     40.99 o 
   0   3  12     8557.03     8624.35    112.38 o 
   1   3  12       12.62       -3.03      9.31 o 
   2   3  12     8377.50     8387.16     77.00 o 
   3   3  12        2.74       11.43      7.44 o 
   4   3  12     8042.01     7847.99     74.24 o 
   5   3  12        8.82       20.35      8.76 o 
   6   3  12     7559.76     7442.86     78.51 o 
   7   3  12       74.94       80.43     15.23 o 
   8   3  12     3983.10     3925.44     59.78 o 
   9   3  12        0.89       -0.35      9.55 o 
  10   3  12     4494.32     4432.57     96.96 o 
  11   3  12       35.21       31.01     12.12 o 
  12   3  12     6423.95     6409.52     83.70 o 
  13   3  12        3.80       31.63     12.42 o 
  14   3  12     5203.85     5304.18     92.64 o 
  15   3  12        2.96       14.30     14.02 o 
  16   3  12     2406.92     2577.58     67.75 o 
  17   3  12      106.04       93.67     24.77 o 
  18   3  12     1458.07     1467.54    118.42 o 
  19   3  12      134.97      119.17     26.75 o 
  20   3  12     1022.72      948.10     68.11 o 
   0   4  12      124.76      120.05     17.11 o 
   1   4  12     1100.85     1080.07     26.31 o 
   2   4  12       78.32       78.37     11.15 o 
   3   4  12      130.64      168.64     13.72 o 
   4   4  12      492.20      535.34     21.92 o 
   5   4  12      583.83      637.42     27.41 o 
   6   4  12      111.59      137.61     14.79 o 
   7   4  12       16.72       -6.21     10.38 o 
   8   4  12      111.90      184.34     17.63 o 
   9   4  12        9.00       27.93     13.72 o 
  10   4  12      432.10      437.13     28.30 o 
  11   4  12      231.60      204.51     21.67 o 
  12   4  12      238.69      255.96     23.54 o 
  13   4  12      440.92      414.86     28.25 o 
  14   4  12        1.82       -7.65     14.14 o 
  15   4  12      967.17      935.72     44.37 o 
  16   4  12      182.27      135.33     27.69 o 
  17   4  12      268.95      283.73     36.29 o 
  18   4  12       54.86       24.17     23.69 o 
   0   5  12     5315.06     5454.71     93.59 o 
   1   5  12        9.27       14.79     10.46 o 
   2   5  12     2788.34     2869.59     56.60 o 
   3   5  12        8.10        4.43     12.02 o 
   4   5  12     3078.86     3100.80     71.58 o 
   5   5  12       11.55       30.07     12.96 o 
   6   5  12     2322.34     2295.70     49.35 o 
   7   5  12       18.73       16.04     14.65 o 
   8   5  12     1008.31      997.29     38.02 o 
   9   5  12      332.29      333.80     27.03 o 
  10   5  12     2627.15     2598.89     60.21 o 
  11   5  12      223.85      248.75     25.00 o 
  12   5  12      283.01      317.48     30.56 o 
  13   5  12      715.33      720.62     36.69 o 
  14   5  12     4839.15     4602.03    104.82 o 
  15   5  12      131.02      112.40     23.49 o 
  16   5  12      918.39      914.15     48.32 o 
   0   6  12      373.80      393.38     36.49 o 
   1   6  12      294.82      392.92     28.60 o 
   2   6  12       31.36       30.43     17.40 o 
   3   6  12       90.77      130.30     19.89 o 
   4   6  12       81.80      149.19     22.08 o 
   5   6  12     1017.88     1069.94     42.24 o 
   6   6  12       14.57       25.80     17.29 o 
   7   6  12      338.78      384.67     32.95 o 
   8   6  12       34.18       62.57     19.84 o 
   9   6  12      319.66      344.14     39.82 o 
  10   6  12      167.87      197.95     28.04 o 
  11   6  12      419.32      405.69     35.22 o 
  12   6  12       50.02       35.41     19.76 o 
   0   7  12     1006.21      912.90    102.78 o 
   1   7  12        0.49       12.16     18.44 o 
   2   7  12      819.53      877.09     43.19 o 
   3   7  12        2.90       -9.45     16.35 o 
   4   7  12     1668.20     1701.26     61.92 o 
   5   7  12        2.81        5.94     20.50 o 
   1   1  13      122.16      164.12     11.97 o 
   2   1  13      366.18      411.74     14.62 o 
   3   1  13      374.09      339.72     21.27 o 
   4   1  13      451.82      406.47     16.31 o 
   5   1  13      448.05      417.72     16.46 o 
   6   1  13      351.68      378.31     15.98 o 
   7   1  13        8.27       -0.06      7.19 o 
   8   1  13       46.68       31.36      9.66 o 
   9   1  13      114.43      144.76     13.48 o 
  10   1  13       12.85        7.62      9.02 o 
  11   1  13      168.57      173.78     26.50 o 
  12   1  13     1525.87     1585.24     56.48 o 
  13   1  13      405.26      409.06     22.79 o 
  14   1  13        0.32       -0.95     10.66 o 
  15   1  13       88.89       71.12     15.73 o 
  16   1  13      187.04      202.86     19.37 o 
  17   1  13      202.56      224.74     20.98 o 
  18   1  13       62.96       64.48     17.16 o 
  19   1  13      130.51      155.76     21.66 o 
  20   1  13       82.50       82.17     20.97 o 
  21   1  13        1.50       -8.96     21.51 o 
   1   2  13      193.19      208.04     13.14 o 
   2   2  13       53.53       31.19      7.82 o 
   3   2  13       50.05       40.41      8.01 o 
   4   2  13      819.03      804.94     23.47 o 
   5   2  13       40.70       48.57      9.37 o 
   6   2  13      420.45      436.85     17.27 o 
   7   2  13     1006.57      970.05     26.01 o 
   8   2  13       26.22       18.86      9.28 o 
   9   2  13       41.23       23.82      9.51 o 
  10   2  13       61.85       59.74     11.58 o 
  11   2  13      198.41      173.43     15.33 o 
  12   2  13      786.93      713.45     27.87 o 
  13   2  13      863.95      859.96     34.34 o 
  14   2  13       13.20        5.79     13.99 o 
  15   2  13      105.15       48.80     15.59 o 
  16   2  13      416.59      379.49     27.01 o 
  17   2  13       14.71        2.06     14.14 o 
  18   2  13        5.50       -5.53     14.63 o 
  19   2  13      515.95      580.93     37.57 o 
  20   2  13       13.22       -2.49     20.68 o 
  21   2  13       42.01        6.47     22.11 o 
   1   3  13       24.49       26.45      8.89 o 
   2   3  13      492.67      532.77     18.07 o 
   3   3  13      616.04      590.78     18.91 o 
   4   3  13        5.64        3.90      7.54 o 
   5   3  13      438.93      425.89     16.72 o 
   6   3  13      428.30      410.70     19.29 o 
   7   3  13      796.72      771.91     28.10 o 
   8   3  13       89.95       78.10     13.68 o 
   9   3  13      500.33      507.01     26.48 o 
  10   3  13       13.56       21.20     11.42 o 
  11   3  13       39.86       41.94     13.05 o 
  12   3  13     3556.59     3635.82     83.62 o 
  13   3  13     1887.76     1742.72     42.88 o 
  14   3  13     1078.96     1096.26     36.28 o 
  15   3  13      257.27      241.64     27.62 o 
  16   3  13        6.98        5.76     17.77 o 
  17   3  13      126.62      154.70     29.82 o 
  18   3  13       47.24       50.27     25.48 o 
  19   3  13        5.54       -5.10     35.01 o 
   1   4  13       67.38       73.33     11.08 o 
   2   4  13       24.12       11.66      8.92 o 
   3   4  13       59.32       50.80     11.11 o 
   4   4  13      226.32      207.70     17.73 o 
   5   4  13       13.97       23.77     10.53 o 
   6   4  13       48.26       38.70     11.90 o 
   7   4  13      390.14      396.06     22.74 o 
   8   4  13      465.62      458.90     24.54 o 
   9   4  13      485.67      491.18     31.17 o 
  10   4  13      311.59      287.87     24.57 o 
  11   4  13     2268.91     2151.11     53.33 o 
  12   4  13        0.64      -17.81     12.81 o 
  13   4  13       80.71       79.61     18.37 o 
  14   4  13       75.71       74.59     18.73 o 
  15   4  13       57.21       94.19     20.57 o 
  16   4  13      203.01      211.35     32.53 o 
  17   4  13        8.59        9.65     22.81 o 
  18   4  13        4.13       12.54     23.10 o 
   1   5  13       11.03        5.10     10.88 o 
   2   5  13      693.79      593.83     27.46 o 
   3   5  13       89.49       89.73     16.42 o 
   4   5  13      308.11      325.96     25.70 o 
   5   5  13      112.65      133.49     19.46 o 
   6   5  13      234.01      270.97     23.71 o 
   7   5  13      154.07      149.92     20.57 o 
   8   5  13        6.09        9.44     14.01 o 
   9   5  13        0.00        3.78     14.45 o 
  10   5  13        6.29       19.59     17.66 o 
  11   5  13      110.02      151.12     21.72 o 
  12   5  13      429.08      442.40     31.06 o 
  13   5  13      152.17      134.11     21.91 o 
  14   5  13       47.66       87.47     32.17 o 
  15   5  13       25.56       36.99     21.65 o 
   1   6  13      134.21       82.72     19.14 o 
   2   6  13       36.26       31.80     18.08 o 
   3   6  13      342.59      322.51     26.90 o 
   4   6  13      108.83       90.29     18.87 o 
   5   6  13        4.81        1.64     14.85 o 
   6   6  13       56.27       59.76     19.31 o 
   7   6  13        1.15        3.83     16.92 o 
   8   6  13        2.20        5.26     17.28 o 
   9   6  13        4.44       -2.47     18.82 o 
  10   6  13       26.53       18.34     19.39 o 
  11   6  13       17.07        1.00     19.03 o 
   0   0  14     2247.97     2213.11     70.27 o 
   1   0  14     4253.91     4390.55     73.35 o 
   2   0  14     1097.10     1037.75     34.77 o 
   3   0  14     1158.80     1007.10     55.98 o 
   4   0  14      434.80      454.47     25.04 o 
   5   0  14     4365.33     4248.49     72.39 o 
   6   0  14      262.55      235.47     20.26 o 
   7   0  14     1634.56     1746.47     44.76 o 
   8   0  14       18.81       -1.05     14.18 o 
   9   0  14     5464.30     5397.32     85.24 o 
  10   0  14       92.43       73.87     19.46 o 
  11   0  14     5115.49     4723.98     96.44 o 
  12   0  14      405.29      295.23     36.49 o 
  13   0  14       53.79       39.47     18.41 o 
  14   0  14     2337.07     2102.41     65.52 o 
  15   0  14     3023.02     2767.68     76.40 o 
  16   0  14        2.65       10.06     21.22 o 
  17   0  14      813.66      704.52     55.96 o 
  18   0  14       15.15       31.10     20.49 o 
  19   0  14      828.38      837.06     49.76 o 
  20   0  14      341.20      330.05     36.53 o 
  21   0  14       15.10        0.96     21.86 o 
   0   1  14     2878.97     2875.76     57.66 o 
   1   1  14     2759.11     2765.39     39.97 o 
   2   1  14     8703.92     8519.01     79.78 o 
   3   1  14     2415.70     2414.57     37.40 o 
   4   1  14       39.96       39.48      9.12 o 
   5   1  14     2454.48     2541.95     38.42 o 
   6   1  14     1545.21     1430.26     28.80 o 
   7   1  14      759.33      737.31     21.85 o 
   8   1  14      242.54      261.41     16.60 o 
   9   1  14     1619.91     1703.69     35.14 o 
  10   1  14      974.86      958.67     27.27 o 
  11   1  14     5494.32     5384.80     78.02 o 
  12   1  14      409.45      421.29     31.32 o 
  13   1  14      730.27      765.12     29.55 o 
  14   1  14     2619.16     2743.59     53.04 o 
  15   1  14     3781.49     3587.12     62.05 o 
  16   1  14     1377.42     1320.36     41.04 o 
  17   1  14     2235.32     2295.04     56.96 o 
  18   1  14     1675.16     1723.47     50.72 o 
  19   1  14      502.03      505.35     32.73 o 
  20   1  14     1189.83     1198.30     51.06 o 
  21   1  14      721.23      638.10     42.07 o 
   0   2  14     1498.44     1471.83     41.27 o 
   1   2  14     5115.52     5299.10     62.86 o 
   2   2  14      558.31      534.31     21.05 o 
   3   2  14     2045.46     2202.03     36.08 o 
   4   2  14        3.19      -11.08      7.38 o 
   5   2  14     1367.62     1368.49     28.47 o 
   6   2  14      797.88      879.77     23.84 o 
   7   2  14       24.12       30.39     10.04 o 
   8   2  14       78.19       95.42     12.78 o 
   9   2  14      267.68      259.65     17.26 o 
  10   2  14      110.17      131.75     14.37 o 
  11   2  14     2242.21     2125.23     40.74 o 
  12   2  14      393.30      424.97     23.82 o 
  13   2  14     2016.15     2000.55     52.35 o 
  14   2  14      493.08      439.64     28.46 o 
  15   2  14     3602.62     3434.26     68.63 o 
  16   2  14      117.75      136.33     20.23 o 
  17   2  14     1128.68     1212.04     43.49 o 
  18   2  14       63.30       42.41     17.20 o 
  19   2  14      829.15      826.72     66.38 o 
  20   2  14       92.58       42.54     33.45 o 
   0   3  14     6225.73     6282.79     95.67 o 
   1   3  14     5330.59     5313.77     60.92 o 
   2   3  14     4817.91     4906.39     54.58 o 
   3   3  14     3860.45     3925.63     47.84 o 
   4   3  14     2803.55     2913.16     40.79 o 
   5   3  14     1788.29     1796.43     34.03 o 
   6   3  14      477.08      520.71     24.65 o 
   7   3  14     1744.78     1719.21     40.23 o 
   8   3  14       25.56       14.71     11.07 o 
   9   3  14     1974.80     2043.93     49.29 o 
  10   3  14      297.24      277.23     20.78 o 
  11   3  14     1410.85     1413.32     42.45 o 
  12   3  14     1613.17     1558.97     45.39 o 
  13   3  14     1389.01     1352.05     39.14 o 
  14   3  14     2236.92     2189.56     51.99 o 
  15   3  14     1606.10     1549.66     54.68 o 
  16   3  14     1596.23     1637.10     79.14 o 
  17   3  14     1115.50     1008.39     47.68 o 
  18   3  14      714.35      854.90     67.47 o 
  19   3  14      543.00      437.93     56.78 o 
   0   4  14       84.01       64.15     15.22 o 
   1   4  14     1266.38     1249.83     29.73 o 
   2   4  14        2.30        1.17      8.97 o 
   3   4  14     1062.14     1085.47     30.86 o 
   4   4  14        3.52        2.47     10.18 o 
   5   4  14      585.29      617.85     24.80 o 
   6   4  14       14.76       -0.80     11.25 o 
   7   4  14     1147.66     1249.43     36.22 o 
   8   4  14      159.19      135.88     17.37 o 
   9   4  14      390.67      421.96     24.91 o 
  10   4  14        2.30        9.67     14.01 o 
  11   4  14      261.58      247.04     24.19 o 
  12   4  14      119.16      124.55     20.48 o 
  13   4  14     1831.30     1869.27     53.35 o 
  14   4  14       22.77       18.91     16.76 o 
  15   4  14      582.71      574.75     34.53 o 
  16   4  14      149.56      135.27     29.67 o 
  17   4  14      816.75      874.64     64.64 o 
   0   5  14     1027.46     1061.76     42.54 o 
   1   5  14      708.31      711.16     27.66 o 
   2   5  14       12.58       37.51     14.61 o 
   3   5  14     1827.65     1814.52     48.33 o 
   4   5  14     1681.11     1845.21     50.43 o 
   5   5  14      711.11      810.47     36.54 o 
   6   5  14      499.64      490.48     30.03 o 
   7   5  14     1153.35     1155.29     48.11 o 
   8   5  14     1515.63     1563.51     47.93 o 
   9   5  14      685.21      692.97     41.61 o 
  10   5  14      387.06      454.20     33.63 o 
  11   5  14      261.41      347.51     30.22 o 
  12   5  14      909.58     1016.72     42.91 o 
  13   5  14     2319.94     2403.82     93.87 o 
  14   5  14      172.63      168.84     27.76 o 
   0   6  14       11.49       51.22     28.53 o 
   1   6  14      550.54      560.79     33.91 o 
   2   6  14       54.50       82.19     20.91 o 
   3   6  14     1295.98     1223.76     44.79 o 
   4   6  14        5.02       15.73     16.06 o 
   5   6  14      414.81      446.47     31.73 o 
   6   6  14      235.80      269.98     30.45 o 
   7   6  14     1052.23     1049.92     49.81 o 
   8   6  14       49.95       23.49     25.09 o 
   9   6  14      210.47      196.23     28.94 o 
   1   1  15      161.12      170.18     15.46 o 
   2   1  15       16.38       13.92      8.67 o 
   3   1  15      274.93      297.65     16.40 o 
   4   1  15     1295.97     1306.30     28.67 o 
   5   1  15     2394.14     2386.21     42.45 o 
   6   1  15      280.10      268.96     15.74 o 
   7   1  15       27.23       11.93      8.54 o 
   8   1  15       21.08       29.32     10.55 o 
   9   1  15      396.71      350.50     26.63 o 
  10   1  15        0.21        5.32      9.90 o 
  11   1  15      317.39      280.92     20.62 o 
  12   1  15      214.55      198.79     19.11 o 
  13   1  15      424.07      403.74     23.94 o 
  14   1  15        3.93        7.46     11.93 o 
  15   1  15       87.98       49.74     13.89 o 
  16   1  15        0.00        7.57     13.64 o 
  17   1  15        3.27        0.05     15.10 o 
  18   1  15        4.97       31.18     17.59 o 
  19   1  15        0.24        6.30     16.49 o 
  20   1  15       35.38       43.49     19.99 o 
   1   2  15       94.88       82.41     11.47 o 
   2   2  15        1.43        3.15      8.53 o 
   3   2  15       19.56       33.54      9.61 o 
   4   2  15     1348.12     1362.55     36.00 o 
   5   2  15      295.81      261.06     16.03 o 
   6   2  15      346.52      301.18     19.10 o 
   7   2  15        0.04        4.02      9.37 o 
   8   2  15       38.18       23.09     13.13 o 
   9   2  15      453.55      442.50     21.23 o 
  10   2  15       69.07       43.65     12.89 o 
  11   2  15       90.29       82.21     14.09 o 
  12   2  15      738.29      709.55     33.07 o 
  13   2  15      546.13      461.07     29.07 o 
  14   2  15      146.45      111.12     19.37 o 
  15   2  15      415.25      424.15     31.23 o 
  16   2  15       11.40       12.24     15.11 o 
  17   2  15      137.54      108.21     21.05 o 
  18   2  15      198.94      186.65     24.62 o 
  19   2  15       20.25       39.65     19.88 o 
   1   3  15      554.99      590.78     22.21 o 
   2   3  15      199.08      258.12     15.06 o 
   3   3  15     1015.58     1020.91     29.39 o 
   4   3  15     1628.39     1727.85     35.98 o 
   5   3  15     2081.05     2107.77     46.35 o 
   6   3  15     1385.12     1422.38     37.86 o 
   7   3  15      955.17      975.31     32.51 o 
   8   3  15      342.61      344.96     22.42 o 
   9   3  15      108.40       75.21     14.50 o 
  10   3  15      534.93      587.15     27.48 o 
  11   3  15       76.13       46.72     14.17 o 
  12   3  15       57.68       69.77     15.52 o 
  13   3  15      101.58       82.38     16.34 o 
  14   3  15        1.02       16.38     15.17 o 
  15   3  15       23.64       11.07     14.93 o 
  16   3  15       97.26       85.15     22.83 o 
  17   3  15      226.58      252.90     31.34 o 
  18   3  15      112.66       97.91     28.06 o 
   1   4  15      243.56      229.35     16.62 o 
   2   4  15        1.08       -5.62     10.11 o 
   3   4  15      164.27      130.47     15.36 o 
   4   4  15      336.43      359.31     21.13 o 
   5   4  15      898.07      915.53     30.12 o 
   6   4  15      111.69       80.38     15.23 o 
   7   4  15        2.67        5.44     11.87 o 
   8   4  15      113.93      103.62     16.55 o 
   9   4  15       10.12       -5.25     11.83 o 
  10   4  15        6.28       34.22     17.37 o 
  11   4  15      395.35      334.35     27.26 o 
  12   4  15      387.84      435.36     30.25 o 
  13   4  15      616.33      633.56     35.43 o 
  14   4  15       20.97       35.40     17.17 o 
  15   4  15      210.04      171.75     51.62 o 
  16   4  15       41.78       21.99     23.42 o 
   1   5  15       95.30      119.29     15.71 o 
   2   5  15      206.56      195.99     21.05 o 
   3   5  15        9.06       -5.92     11.74 o 
   4   5  15      103.40       80.03     16.35 o 
   5   5  15      942.19      929.73     39.18 o 
   6   5  15       56.56       69.00     20.92 o 
   7   5  15        0.16       -3.68     14.12 o 
   8   5  15      109.21       82.43     18.49 o 
   9   5  15        0.02      -17.97     14.02 o 
  10   5  15       31.60       30.66     17.83 o 
  11   5  15       13.34        7.39     16.59 o 
  12   5  15        9.09        1.32     18.18 o 
  13   5  15       43.11       25.52     18.65 o 
   1   6  15       30.07       14.23     23.12 o 
   2   6  15       10.90       -4.52     15.46 o 
   3   6  15       72.53       54.94     18.63 o 
   4   6  15      310.34      348.46     33.06 o 
   5   6  15       21.87        7.24     16.85 o 
   6   6  15      162.57      191.33     27.87 o 
   7   6  15        0.71       17.52     18.79 o 
   0   0  16     3127.78     3208.46    150.41 o 
   1   0  16     1044.94     1057.17     38.58 o 
   2   0  16     5145.69     5153.07    125.01 o 
   3   0  16      227.28      211.51     21.69 o 
   4   0  16     1603.30     1714.43     58.36 o 
   5   0  16      736.68      729.16     33.42 o 
   6   0  16     4097.26     3745.46     71.80 o 
   7   0  16      828.89      816.30     34.68 o 
   8   0  16       19.35       15.61     12.95 o 
   9   0  16     2174.69     2125.29     64.70 o 
  10   0  16     2753.25     2614.25     77.36 o 
  11   0  16      209.03      183.02     26.59 o 
  12   0  16     3175.02     3026.27     84.27 o 
  13   0  16     1546.11     1512.41     58.03 o 
  14   0  16      779.96      702.53     44.15 o 
  15   0  16      876.82      936.20     49.62 o 
  16   0  16     2739.20     2904.39    109.76 o 
  17   0  16      794.53      659.88     45.61 o 
  18   0  16      203.37      238.08     33.85 o 
  19   0  16      481.57      516.51     44.26 o 
   0   1  16      139.72      139.86     19.38 o 
   1   1  16     3774.78     3830.11     58.89 o 
   2   1  16      396.55      388.88     18.48 o 
   3   1  16    10437.32    10413.23     96.14 o 
   4   1  16      919.24      940.94     32.00 o 
   5   1  16      335.15      305.44     17.21 o 
   6   1  16     2906.29     2817.23     43.65 o 
   7   1  16     4058.33     3853.75     56.41 o 
   8   1  16        4.89        3.60      9.39 o 
   9   1  16       25.30       40.05     11.41 o 
  10   1  16        0.63        6.34     11.38 o 
  11   1  16      607.79      634.90     32.57 o 
  12   1  16      659.96      605.31     32.77 o 
  13   1  16     2619.72     2363.84     50.95 o 
  14   1  16       40.92       43.68     16.40 o 
  15   1  16     2530.70     2564.54     54.47 o 
  16   1  16       10.02       12.01     14.96 o 
  17   1  16     1588.63     1573.04     50.30 o 
  18   1  16        1.88        7.65     16.44 o 
  19   1  16     1720.83     1847.69     63.03 o 
   0   2  16     1813.13     1938.85     53.12 o 
   1   2  16     1454.62     1437.04     38.64 o 
   2   2  16     1852.98     1847.00     45.91 o 
   3   2  16      951.63      985.78     33.62 o 
   4   2  16      277.63      285.44     17.05 o 
   5   2  16      797.39      772.36     24.35 o 
   6   2  16     1109.80     1111.81     30.63 o 
   7   2  16      992.48     1049.88     30.51 o 
   8   2  16      596.45      629.78     25.27 o 
   9   2  16     1889.57     1911.14     40.05 o 
  10   2  16     1916.67     1909.06     40.45 o 
  11   2  16      723.90      686.23     29.46 o 
  12   2  16     1231.45     1236.91     68.00 o 
  13   2  16      776.97      752.23     35.22 o 
  14   2  16      840.69      885.19     38.75 o 
  15   2  16      466.95      434.11     30.65 o 
  16   2  16     2196.94     2105.98     56.98 o 
  17   2  16      242.20      216.85     25.77 o 
  18   2  16      552.10      537.42     42.70 o 
   0   3  16      116.53      158.23     20.89 o 
   1   3  16     4270.32     4152.39     55.36 o 
   2   3  16       68.04       80.34     18.49 o 
   3   3  16     2956.20     2918.68     45.66 o 
   4   3  16      289.32      291.95     18.95 o 
   5   3  16     1643.20     1725.89     43.10 o 
   6   3  16      296.15      317.41     22.41 o 
   7   3  16     1471.30     1541.89     40.37 o 
   8   3  16      130.00      131.55     17.12 o 
   9   3  16     1740.84     1764.50     44.46 o 
  10   3  16       64.60       39.48     14.98 o 
  11   3  16     1302.07     1385.43     40.15 o 
  12   3  16        9.05        7.20     13.21 o 
  13   3  16      958.71      999.80     40.83 o 
  14   3  16        7.22        2.41     14.95 o 
  15   3  16     1506.56     1444.46     48.82 o 
  16   3  16        1.22        4.59     18.63 o 
  17   3  16     1205.44     1131.99     81.00 o 
   0   4  16      820.92      820.96     38.28 o 
   1   4  16      670.13      695.19     25.13 o 
   2   4  16      780.25      884.70     27.63 o 
   3   4  16     1256.33     1231.06     37.32 o 
   4   4  16     1404.03     1468.27     40.45 o 
   5   4  16      599.07      657.34     29.68 o 
   6   4  16      146.77      137.81     18.30 o 
   7   4  16      358.98      336.20     24.19 o 
   8   4  16      673.41      665.14     30.48 o 
   9   4  16      115.03      133.54     21.15 o 
  10   4  16      359.95      388.42     29.17 o 
  11   4  16      702.31      775.05     38.01 o 
  12   4  16      537.31      559.48     34.04 o 
  13   4  16      440.54      441.76     36.72 o 
  14   4  16     1225.05     1166.04     52.63 o 
   0   5  16      352.98      347.23     29.95 o 
   1   5  16     1155.89     1237.98     36.44 o 
   2   5  16       91.82       74.04     16.71 o 
   3   5  16      113.86      136.65     19.35 o 
   4   5  16      393.28      413.81     27.08 o 
   5   5  16     3881.22     4097.42     89.25 o 
   6   5  16      267.20      246.55     29.48 o 
   7   5  16       25.43       22.68     16.14 o 
   8   5  16      503.09      504.48     48.37 o 
   9   5  16     1020.52      916.08     45.74 o 
  10   5  16      350.43      370.42     30.47 o 
  11   5  16      991.07      954.52     59.88 o 
   0   6  16     1216.86     1248.46    146.06 o 
   1   6  16      200.88      246.79     37.40 o 
   2   6  16      653.27      676.59     34.27 o 
   3   6  16      401.21      433.49     38.94 o 
   4   6  16     1241.41     1346.70     55.39 o 
   1   1  17       82.85       83.65     12.61 o 
   2   1  17      940.01     1002.10     33.18 o 
   3   1  17       27.74       21.45      9.88 o 
   4   1  17      559.88      567.50     28.48 o 
   5   1  17      494.15      550.34     21.82 o 
   6   1  17      128.77      141.49     15.98 o 
   7   1  17        2.95        6.23     10.20 o 
   8   1  17      883.79      891.02     29.19 o 
   9   1  17      237.18      230.16     18.53 o 
  10   1  17        8.45       12.97     12.02 o 
  11   1  17       41.61       25.03     14.04 o 
  12   1  17       34.79       42.36     14.75 o 
  13   1  17        1.16       -3.97     12.50 o 
  14   1  17       22.21       35.74     14.77 o 
  15   1  17       29.58       25.90     14.89 o 
  16   1  17       43.50       38.43     17.89 o 
  17   1  17       21.93       24.35     17.23 o 
  18   1  17       58.67       70.42     20.23 o 
   1   2  17      628.75      574.07     22.43 o 
   2   2  17      487.51      520.03     21.65 o 
   3   2  17      146.52      154.20     14.63 o 
   4   2  17     1419.01     1433.09     32.28 o 
   5   2  17      437.50      426.77     22.19 o 
   6   2  17       29.29       37.26     12.78 o 
   7   2  17      148.94      139.04     15.55 o 
   8   2  17        6.26       -7.92     10.24 o 
   9   2  17      369.92      354.91     21.50 o 
  10   2  17        0.02      -10.04     10.54 o 
  11   2  17       16.38       29.00     15.71 o 
  12   2  17       32.23       18.57     15.52 o 
  13   2  17       34.60       31.64     16.42 o 
  14   2  17        2.19      -23.08     15.83 o 
  15   2  17       47.34       16.16     16.30 o 
  16   2  17       12.31        9.35     16.19 o 
  17   2  17       56.02       61.81     19.71 o 
   1   3  17        3.90       -5.50      9.43 o 
   2   3  17      901.13      883.95     27.29 o 
   3   3  17      272.16      274.56     17.84 o 
   4   3  17     2158.18     2221.91     44.31 o 
   5   3  17      260.46      285.62     29.74 o 
   6   3  17     1304.50     1191.77     37.57 o 
   7   3  17       94.85      121.39     17.51 o 
   8   3  17      625.62      629.36     29.42 o 
   9   3  17       75.06       56.68     15.41 o 
  10   3  17       75.45       76.48     16.18 o 
  11   3  17        5.55        7.83     13.20 o 
  12   3  17        0.79        1.94     12.69 o 
  13   3  17       17.65       -3.23     15.04 o 
  14   3  17       27.89       25.89     17.07 o 
  15   3  17        1.10        1.75     15.91 o 
   1   4  17       55.61       23.09     13.47 o 
   2   4  17       71.05       82.75     15.69 o 
   3   4  17       80.55       97.39     18.74 o 
   4   4  17      784.47      740.81     32.08 o 
   5   4  17       52.32       56.78     15.04 o 
   6   4  17        3.91      -11.71     12.30 o 
   7   4  17       42.93       43.75     15.09 o 
   8   4  17        7.04       -8.31     12.76 o 
   9   4  17       73.31       42.60     16.33 o 
  10   4  17       15.92       -1.63     13.43 o 
  11   4  17       87.74       72.24     19.44 o 
  12   4  17       95.76      104.27     26.95 o 
  13   4  17       82.60       76.99     21.22 o 
   1   5  17       26.69       31.88     13.90 o 
   2   5  17      112.93      104.81     20.65 o 
   3   5  17       10.68       30.65     16.65 o 
   4   5  17      199.64      147.08     21.85 o 
   5   5  17       17.02       15.19     19.06 o 
   6   5  17      231.32      208.42     28.66 o 
   7   5  17       33.62       24.53     19.09 o 
   8   5  17       21.48       29.20     21.25 o 
   9   5  17        5.57        0.27     16.67 o 
   0   0  18     7934.67     8274.71    172.09 o 
   1   0  18     1547.95     1529.88     69.14 o 
   2   0  18     2369.95     2542.47     61.63 o 
   3   0  18      306.72      276.39     25.19 o 
   4   0  18     4063.40     3906.66     77.85 o 
   5   0  18     1303.67     1174.52     42.52 o 
   6   0  18     2450.97     2649.20     63.13 o 
   7   0  18      430.95      536.89     32.20 o 
   8   0  18     2998.79     2907.96    183.81 o 
   9   0  18       13.58      -23.83     15.89 o 
  10   0  18     2051.25     2187.82     70.36 o 
  11   0  18      384.11      423.99     37.07 o 
  12   0  18     2662.53     2772.75     80.88 o 
  13   0  18      254.68      332.17     35.60 o 
  14   0  18     2265.82     2151.01     73.27 o 
  15   0  18      161.30      109.42     34.17 o 
  16   0  18     1395.75     1489.86     67.36 o 
  17   0  18        4.06        6.66     21.73 o 
   0   1  18      250.25      270.23     25.14 o 
   1   1  18      905.77      851.27     27.02 o 
   2   1  18     1412.80     1368.81     32.39 o 
   3   1  18      160.48      172.51     15.61 o 
   4   1  18     1093.18     1150.72     30.36 o 
   5   1  18     1468.22     1444.64     33.12 o 
   6   1  18      198.74      144.56     14.49 o 
   7   1  18        7.76        1.82     10.79 o 
   8   1  18      250.17      268.15     19.56 o 
   9   1  18      365.86      382.62     23.83 o 
  10   1  18      121.92      150.41     23.18 o 
  11   1  18      158.35      167.50     23.40 o 
  12   1  18      554.78      572.87     36.34 o 
  13   1  18      615.08      602.52     30.76 o 
  14   1  18      259.80      272.99     25.29 o 
  15   1  18       34.36       60.22     18.62 o 
  16   1  18      633.85      601.05     35.83 o 
  17   1  18      381.95      401.80     32.63 o 
   0   2  18     2657.71     2735.67     64.58 o 
   1   2  18       35.51       25.21     10.45 o 
   2   2  18     1352.71     1372.33     32.62 o 
   3   2  18      122.43      126.23     14.79 o 
   4   2  18     2327.34     2199.22     41.05 o 
   5   2  18      941.37      941.12     31.20 o 
   6   2  18     2780.03     2795.47     50.79 o 
   7   2  18      411.46      455.58     23.98 o 
   8   2  18     3148.51     3073.67     53.80 o 
   9   2  18       73.02       56.57     14.06 o 
  10   2  18     1930.54     2044.70     48.84 o 
  11   2  18      379.65      382.59     29.76 o 
  12   2  18     1632.17     1667.03     50.26 o 
  13   2  18      167.98      144.24     24.93 o 
  14   2  18     1192.79     1157.58     49.28 o 
  15   2  18        1.69       -7.28     16.42 o 
  16   2  18     1030.24     1002.70     44.25 o 
   0   3  18      707.85      770.44     37.82 o 
   1   3  18      205.36      204.58     16.71 o 
   2   3  18      807.57      853.93     27.86 o 
   3   3  18      392.34      415.77     23.30 o 
   4   3  18      986.93     1042.44     33.63 o 
   5   3  18      410.84      445.71     26.33 o 
   6   3  18     1434.30     1423.68     41.41 o 
   7   3  18      545.87      589.18     29.72 o 
   8   3  18      675.26      685.89     37.66 o 
   9   3  18      366.08      367.44     25.63 o 
  10   3  18      405.03      455.12     30.42 o 
  11   3  18      202.05      187.08     21.20 o 
  12   3  18      385.66      383.89     29.76 o 
  13   3  18      100.48       75.63     20.00 o 
  14   3  18      162.16      148.87     23.35 o 
   0   4  18     1009.10     1100.62     53.60 o 
   1   4  18       59.59       55.19     15.15 o 
   2   4  18     1922.41     1907.31     47.64 o 
   3   4  18      118.00      140.27     19.11 o 
   4   4  18     1255.62     1297.01     41.04 o 
   5   4  18       57.79       48.95     15.19 o 
   6   4  18     1561.10     1613.16     68.03 o 
   7   4  18       49.42       47.42     16.13 o 
   8   4  18      963.80     1003.60     38.60 o 
   9   4  18      145.87      186.40     22.06 o 
  10   4  18     1428.36     1420.00     45.02 o 
  11   4  18       28.76        7.69     17.04 o 
   0   5  18     1010.13      947.91     66.83 o 
   1   5  18       41.50       43.81     17.96 o 
   2   5  18      239.26      197.87     24.00 o 
   3   5  18      805.80      908.59     41.08 o 
   4   5  18        2.14       10.02     15.93 o 
   5   5  18      113.05       97.46     25.21 o 
   6   5  18      265.16      265.24     31.34 o 
   7   5  18      163.01      143.76     26.89 o 
   1   1  19        2.74        0.76     10.09 o 
   2   1  19       15.78       26.99     11.24 o 
   3   1  19      358.19      355.34     20.20 o 
   4   1  19       22.31       22.13     11.32 o 
   5   1  19      235.84      218.04     17.35 o 
   6   1  19      255.16      234.55     20.05 o 
   7   1  19        5.39        4.97     11.25 o 
   8   1  19       41.47       20.07     12.18 o 
   9   1  19       38.56       50.46     14.88 o 
  10   1  19       18.92       -8.20     12.89 o 
  11   1  19        4.50       10.44     13.43 o 
  12   1  19        2.28       13.48     13.86 o 
  13   1  19       14.90       19.69     14.89 o 
  14   1  19       14.20        0.31     15.88 o 
  15   1  19      123.24       90.75     21.93 o 
   1   2  19       62.15       52.77     12.38 o 
   2   2  19      268.36      232.52     18.12 o 
   3   2  19      166.96      134.76     19.68 o 
   4   2  19       99.88       72.55     14.39 o 
   5   2  19       97.29       97.07     15.26 o 
   6   2  19       17.46       37.63     12.74 o 
   7   2  19       34.13       15.77     11.90 o 
   8   2  19        7.50       12.74     12.12 o 
   9   2  19      104.77      106.63     16.54 o 
  10   2  19       32.84       15.99     15.74 o 
  11   2  19       53.60       53.64     22.30 o 
  12   2  19        0.80       16.40     16.10 o 
  13   2  19       27.57       22.84     17.42 o 
  14   2  19       12.01        6.10     17.10 o 
   1   3  19      321.87      378.76     21.84 o 
   2   3  19       29.90       17.53     11.37 o 
   3   3  19       17.41       18.22     11.90 o 
   4   3  19       55.35       41.06     14.08 o 
   5   3  19        0.44       -9.05     12.12 o 
   6   3  19      118.15       91.54     22.62 o 
   7   3  19        1.50       -3.88     13.30 o 
   8   3  19        2.92       -0.30     13.66 o 
   9   3  19        4.65        2.09     13.75 o 
  10   3  19        8.95       26.89     14.96 o 
  11   3  19       57.15       61.21     17.06 o 
  12   3  19       17.17        3.44     17.19 o 
  13   3  19       34.76       39.49     18.25 o 
   1   4  19        0.01        2.56     14.83 o 
   2   4  19       47.74       60.64     17.51 o 
   3   4  19        0.00       -3.62     15.08 o 
   4   4  19      835.18      938.67     37.08 o 
   5   4  19       58.76       58.41     16.60 o 
   6   4  19       30.53       53.11     16.98 o 
   7   4  19        9.07        8.33     15.27 o 
   8   4  19       18.48       49.89     16.87 o 
   9   4  19        3.30       -1.52     15.23 o 
   1   5  19       29.73       48.13     21.51 o 
   2   5  19        0.12       11.06     16.45 o 
   3   5  19        1.12      -14.03     16.23 o 
   0   0  20     2464.45     2328.59     88.00 o 
   1   0  20      658.17      662.88     37.09 o 
   2   0  20      147.22      128.07     32.04 o 
   3   0  20     3564.72     3503.00     77.33 o 
   4   0  20       37.24       27.66     16.17 o 
   5   0  20     3945.81     4057.71    100.25 o 
   6   0  20      764.09      699.17     69.32 o 
   7   0  20     3262.59     3040.58     85.40 o 
   8   0  20      120.59      132.54     34.91 o 
   9   0  20     4615.66     4500.08    107.05 o 
  10   0  20      152.15      170.85     29.27 o 
  11   0  20     2100.18     2247.79    116.26 o 
  12   0  20      204.96      186.28     31.38 o 
  13   0  20      602.03      596.33     46.14 o 
  14   0  20      753.00      748.21     66.14 o 
   0   1  20        8.51       -8.62     14.70 o 
   1   1  20        0.67       -1.01     10.78 o 
   2   1  20        7.89       -5.75     10.18 o 
   3   1  20      165.97      175.19     17.06 o 
   4   1  20      467.11      534.59     26.14 o 
   5   1  20      124.30       95.08     15.46 o 
   6   1  20      811.10      775.18     30.24 o 
   7   1  20        2.64       -0.80     11.44 o 
   8   1  20     1343.95     1502.71     40.16 o 
   9   1  20      209.60      204.95     22.06 o 
  10   1  20      258.70      251.45     23.27 o 
  11   1  20        4.78        2.79     14.32 o 
  12   1  20      339.50      367.31     27.14 o 
  13   1  20      212.75      241.85     39.84 o 
  14   1  20      198.16      156.70     24.70 o 
   0   2  20      852.58      903.95     45.16 o 
   1   2  20      916.34      953.72     30.43 o 
   2   2  20      325.53      295.95     22.01 o 
   3   2  20     2308.70     2367.93     45.21 o 
   4   2  20      563.88      599.65     27.82 o 
   5   2  20     2236.80     2390.85     57.05 o 
   6   2  20      859.31      913.77     33.15 o 
   7   2  20     1635.50     1680.68     41.71 o 
   8   2  20      151.28      149.98     20.79 o 
   9   2  20     1740.08     1678.43     46.82 o 
  10   2  20      106.12       82.06     20.35 o 
  11   2  20     1327.04     1286.16     47.81 o 
  12   2  20      218.26      260.46     28.84 o 
  13   2  20      762.30      637.17     38.98 o 
   0   3  20      350.48      374.98     31.40 o 
   1   3  20       82.78       93.16     14.59 o 
   2   3  20      341.83      379.93     24.02 o 
   3   3  20       40.41       24.09     13.14 o 
   4   3  20      477.06      492.22     29.31 o 
   5   3  20       32.00       41.61     16.28 o 
   6   3  20      572.24      602.09     31.86 o 
   7   3  20       26.95       10.99     14.62 o 
   8   3  20      558.66      568.68     32.02 o 
   9   3  20        1.12        1.30     14.74 o 
  10   3  20      387.06      436.03     42.84 o 
  11   3  20       12.63       48.14     18.85 o 
   0   4  20      158.16      181.59     30.93 o 
   1   4  20     1051.93     1072.86     64.20 o 
   2   4  20      293.82      333.84     29.04 o 
   3   4  20      443.88      453.15     29.26 o 
   4   4  20      259.31      262.34     24.74 o 
   5   4  20      942.66      993.68     39.15 o 
   6   4  20      120.71      128.52     20.46 o 
   7   4  20     2019.95     2105.67     54.41 o 
   1   1  21       54.27       33.31     12.56 o 
   2   1  21        3.73        0.98     11.33 o 
   3   1  21      129.20      110.45     15.82 o 
   4   1  21       10.20       -2.43     11.80 o 
   5   1  21        8.79       15.02     12.76 o 
   6   1  21       95.12       71.53     15.10 o 
   7   1  21        2.69      -15.01     11.63 o 
   8   1  21       47.36       45.96     15.65 o 
   9   1  21       55.15       38.85     21.59 o 
  10   1  21       52.97       73.45     18.02 o 
  11   1  21        4.40       22.10     16.37 o 
  12   1  21       33.54       37.77     17.04 o 
   1   2  21      126.10      125.47     16.10 o 
   2   2  21        0.03        5.95     11.88 o 
   3   2  21       31.52       30.32     13.93 o 
   4   2  21        0.01        2.84     12.66 o 
   5   2  21       48.23       93.32     16.55 o 
   6   2  21       39.33       25.24     13.57 o 
   7   2  21      114.66       92.23     19.37 o 
   8   2  21       77.66       65.16     17.42 o 
   9   2  21      106.67       83.83     20.86 o 
  10   2  21       26.54      -16.40     16.16 o 
  11   2  21       34.55       25.21     21.32 o 
   1   3  21        4.93        3.65     11.84 o 
   2   3  21        0.60        5.48     12.58 o 
   3   3  21       22.62       30.69     15.61 o 
   4   3  21        4.81        4.82     14.52 o 
   5   3  21        0.04       -2.88     14.36 o 
   6   3  21      186.07      141.17     20.88 o 
   7   3  21       46.34       38.68     16.92 o 
   8   3  21      220.97      214.63     24.35 o 
   1   4  21       67.87       44.79     19.08 o 
   2   4  21       25.30       34.95     18.25 o 
   0   0  22      333.41      306.79     44.71 o 
   1   0  22      761.71      862.29     44.23 o 
   2   0  22      458.75      454.86     35.07 o 
   3   0  22     2259.42     2278.68     65.47 o 
   4   0  22      683.35      719.49     40.82 o 
   5   0  22     2770.16     2924.15    108.38 o 
   6   0  22     1566.33     1529.36     63.55 o 
   7   0  22     1312.26     1455.42    118.04 o 
   8   0  22      746.26      803.92     51.72 o 
   9   0  22     1651.62     1502.54     71.96 o 
  10   0  22      752.17      787.66     52.20 o 
   0   1  22      153.39      138.09     24.27 o 
   1   1  22      194.53      246.47     20.21 o 
   2   1  22        9.07       -0.69     11.68 o 
   3   1  22        2.81        6.99     12.28 o 
   4   1  22     1019.32     1045.22     36.00 o 
   5   1  22       29.50        2.48     13.15 o 
   6   1  22      206.07      218.64     21.40 o 
   7   1  22        4.76       -9.13     13.52 o 
   8   1  22      866.56      827.69     42.05 o 
   9   1  22      457.42      458.83     30.33 o 
  10   1  22      649.09      655.63     34.53 o 
   0   2  22      461.73      442.43     34.58 o 
   1   2  22      650.53      682.97     36.29 o 
   2   2  22      413.70      461.07     24.99 o 
   3   2  22     1096.49     1078.78     36.96 o 
   4   2  22      198.54      186.97     29.11 o 
   5   2  22     1320.95     1352.15     40.93 o 
   6   2  22      345.60      343.21     26.60 o 
   7   2  22     1437.07     1388.02     41.57 o 
   8   2  22      362.15      373.47     28.77 o 
   0   3  22       73.89       92.21     24.77 o 
   1   3  22       58.96       64.91     15.88 o 
   2   3  22      120.19      132.15     22.10 o 
   3   3  22       39.26       19.95     15.81 o 
   4   3  22      136.36      138.59     21.20 o 
   1   1  23       78.85       88.19     16.18 o 
   2   1  23      119.72      100.94     16.42 o 
   3   1  23        9.64        5.51     12.73 o 
   4   1  23       13.69       -9.72     13.29 o 
   5   1  23       78.31       43.09     15.48 o 
   6   1  23        0.00      -19.20     12.80 o 
   7   1  23        0.05      -12.27     14.23 o 
   1   2  23       82.01       65.52     16.48 o 
   2   2  23       57.94       25.73     14.59 o 
   3   2  23       12.35       21.82     14.53 o 
   4   2  23       38.00        9.88     14.43 o 
   0   0  24     3565.65     3848.15    127.96 o 
   1   0  24      259.85      273.62     31.54 o 
                                                 
